# Supplementary material for: Wnt Signaling Coordinates the Expression of Limb Patterning Genes During Axolotl Forelimb Development and Regeneration
Source: Front Cell Dev Biol. 2022 Apr 21;10:814250. doi: 10.3389/fcell.2022.814250 (PMC9068880; doi:10.3389/fcell.2022.814250)
Supplement: Supplementary file 1 [file Table1.xlsx]

## Sheet: Sheet1
Ax_Wnt3a_1.1_B1	gAggAgggCAgCAAACggAAAGCCCATCTCAGAAGTAGCACAAAA
Ax_Wnt3a_1.2_B1	CACAAAGAAACAGGGTACATCCAAATAgAAgAgTCTTCCTTTACg
Ax_Wnt3a_2.1_B1	gAggAgggCAgCAAACggAAGGTAACTTGACAGCACTTGCGCCAG
Ax_Wnt3a_2.2_B1	GACCAATGGCTAATGACCACCAAATTAgAAgAgTCTTCCTTTACg
Ax_Wnt3a_3.1_B1	gAggAgggCAgCAAACggAAGCTGTGTGCCCAGGGAAGAGTACTG
Ax_Wnt3a_3.2_B1	GCCCCGGGATGCTGCCGCACAGGATTAgAAgAgTCTTCCTTTACg
Ax_Wnt3a_4.1_B1	gAggAgggCAgCAAACggAAGACAGAAGCGCAGCTGCTTGGGCAC
Ax_Wnt3a_4.2_B1	CACTGGGCATGATCTCCACATAGTTTAgAAgAgTCTTCCTTTACg
Ax_Wnt3a_5.1_B1	gAggAgggCAgCAAACggAAGAATGCCGATCTTCACGCCTTCCGC
Ax_Wnt3a_5.2_B1	GGCCCCGGAACTGGTGTTGACACTCTAgAAgAgTCTTCCTTTACg
Ax_Wnt3a_6.1_B1	gAggAgggCAgCAAACggAACGTTGACTGTCGTGCAGTTCCACCT
Ax_Wnt3a_6.2_B1	ACACTGGCCCAAAGATAGCCAGGTTTAgAAgAgTCTTCCTTTACg
Ax_Wnt3a_7.1_B1	gAggAgggCAgCAAACggAAAGGCGGACTCTCTCGTGGCTTTATC
Ax_Wnt3a_7.2_B1	CTCCAGCAGAGGCGATTGCGTGTACTAgAAgAgTCTTCCTTTACg
Ax_Wnt3a_8.1_B1	gAggAgggCAgCAAACggAACACAGGAGCGGGTTACTGCAAATGC
Ax_Wnt3a_8.2_B1	AGCCACATATTGTGGCAGATCCTTCTAgAAgAgTCTTCCTTTACg
Ax_Wnt3a_9.1_B1	gAggAgggCAgCAAACggAACCCCATTTCCAGCCTTCGCCAGGGG
Ax_Wnt3a_9.2_B1	CCAAACTCCACATCTTCGCTGCAGCTAgAAgAgTCTTCCTTTACg
Ax_Wnt3a_10.1_B1	gAggAgggCAgCAAACggAATCGGCAAACTCTCGCGAGACCATGC
Ax_Wnt3a_10.2_B1	CGAGCATCTGGCCTGTTCTCTCTGGTAgAAgAgTCTTCCTTTACg
Ax_Wnt3a_11.1_B1	gAggAgggCAgCAAACggAATCATTGTTGTGCCGGTTCATGGCAG
Ax_Wnt3a_11.2_B1	TGATCAATGATCGACGTTCGTCCAGTAgAAgAgTCTTCCTTTACg
Ax_Wnt3a_12.1_B1	gAggAgggCAgCAAACggAACCATGACATTTGCATTTCAGGTGCA
Ax_Wnt3a_12.2_B1	GTCTTCACCTCACAGCTTCCGGATATAgAAgAgTCTTCCTTTACg
Ax_Wnt3a_13.1_B1	gAggAgggCAgCAAACggAACTGAAGTCTGGCTGGGACCACCAGC
Ax_Wnt3a_13.2_B1	TTGTCCTTTAGATAGTCGCCAATGATAgAAgAgTCTTCCTTTACg
Ax_Wnt3a_14.1_B1	gAggAgggCAgCAAACggAAACGACCATTTCAGAGGCGCTGTCGT
Ax_Wnt3a_14.2_B1	CAGCCACGGGATTCACGATGCTTCTTAgAAgAgTCTTCCTTTACg
Ax_Wnt3a_15.1_B1	gAggAgggCAgCAAACggAAGTGTATTTGGGACGTAGGGTCTCAA
Ax_Wnt3a_15.2_B1	TCTCTCTCAGTTGGTGGCTTGAAGATAgAAgAgTCTTCCTTTACg
Ax_Wnt3a_16.1_B1	gAggAgggCAgCAAACggAATTTGGCGAGCTCTCGTAGTAAACCA
Ax_Wnt3a_16.2_B1	CCTGTTTCAGGGTTTGGCTCGCAAATAgAAgAgTCTTCCTTTACg
Ax_Wnt3a_17.1_B1	gAggAgggCAgCAAACggAACAAATCCTGTCACGGGTGCCAAAGG
Ax_Wnt3a_17.2_B1	CCATCAATGCCGTGAGAGGTCACATTAgAAgAgTCTTCCTTTACg
Ax_Wnt3a_18.1_B1	gAggAgggCAgCAAACggAACCACGACCACAGCACAGGAGATCAC
Ax_Wnt3a_18.2_B1	TTCCTTTTCTCAGTCCGTGTGTTGTTAgAAgAgTCTTCCTTTACg
Ax_Wnt3a_19.1_B1	gAggAgggCAgCAAACggAACCAGTGGAAGATGCAGTGACATTTT
Ax_Wnt3a_19.2_B1	GCATTCTTGACAGCTCACGTAGCAATAgAAgAgTCTTCCTTTACg
Ax_Wnt3a_20.1_B1	gAggAgggCAgCAAACggAAAAGGCTATCATTGACTTCCTCAAAA
Ax_Wnt3a_20.2_B1	CTTTGTCAGGAAAGTTTTCAGCAAATAgAAgAgTCTTCCTTTACg
Ax_Wnt3a_21.1_B1	gAggAgggCAgCAAACggAACAACCACAGTGGAAACTGAAGACAT
Ax_Wnt3a_21.2_B1	ACAGTCATGATCTTAAGAGTTCTGCTAgAAgAgTCTTCCTTTACg
Ax_Wnt3a_22.1_B1	gAggAgggCAgCAAACggAACGGTTCTGTCTTGGTGCTCGATCAT
Ax_Wnt3a_22.2_B1	TCCTGGGAGGCTTCAGGATGAAGATTAgAAgAgTCTTCCTTTACg
Ax_Wnt3a_23.1_B1	gAggAgggCAgCAAACggAAATCCTTTCTCTAGTGATGATAGATA
Ax_Wnt3a_23.2_B1	ACATGTTGCATGTTGTCCTAAGAGCTAgAAgAgTCTTCCTTTACg
Ax_Wnt3a_24.1_B1	gAggAgggCAgCAAACggAAGGGATTTTAAAATCTACACTTAAAA
Ax_Wnt3a_24.2_B1	GTTTAAATGTGCTTTCAAAATGCCATAgAAgAgTCTTCCTTTACg
Ax_Wnt5a_1.1_B2	CCTCgTAAATCCTCATCAAAATTGGCAAAGGAGGCTGGCGTAGGC
Ax_Wnt5a_1.2_B2	TGCTCAGTATCCGAGCACGAGCGAGAAATCATCCAgTAAACCgCC
Ax_Wnt5a_2.1_B2	CCTCgTAAATCCTCATCAAAGTTCATGGCCAGGGACCACCAGGAG
Ax_Wnt5a_2.2_B2	GATGTATGCCTCCGGGATTTGAACAAAATCATCCAgTAAACCgCC
Ax_Wnt5a_3.1_B2	CCTCgTAAATCCTCATCAAACAGCTTCTTCTGCCCAGGGGACAGC
Ax_Wnt5a_3.2_B2	AGGCATGTGATCCTGGTACAGCTGGAAATCATCCAgTAAACCgCC
Ax_Wnt5a_4.1_B2	CCTCgTAAATCCTCATCAAAACCGGTCTTTGCCCCTTCTCCAATA
Ax_Wnt5a_4.2_B2	CCGGAACTGGTACTGGCACTCTTTAAAATCATCCAgTAAACCgCC
Ax_Wnt5a_5.1_B2	CCTCgTAAATCCTCATCAAAGTCCACCGTGCTGCAGTTCCACCTC
Ax_Wnt5a_5.2_B2	CATAACTCGGCCAAACACAGAGGCGAAATCATCCAgTAAACCgCC
Ax_Wnt5a_6.1_B2	CCTCgTAAATCCTCATCAAATATTCCAGATTGTCCCCGCAGCCCC
Ax_Wnt5a_6.2_B2	ACGAACTCTTTGGCAAAGCGGTAGCAAATCATCCAgTAAACCgCC
Ax_Wnt5a_7.1_B2	CCTCgTAAATCCTCATCAAATGTATTTTCTCTCTCTCTCGGGCAT
Ax_Wnt5a_7.2_B2	CTGGAGCTTTCGTAGGACCCCTTGGAAATCATCCAgTAAACCgCC
Ax_Wnt5a_8.1_B2	CCTCgTAAATCCTCATCAAATCGTTGTTGTGTATGTTCATTAATG
Ax_Wnt5a_8.2_B2	AGATTATACACTGTCCTTCTGCCAGAAATCATCCAgTAAACCgCC
Ax_Wnt5a_9.1_B2	CCTCgTAAATCCTCATCAAAGAAACTCCGTGGCATTTGCAGGCGG
Ax_Wnt5a_9.2_B2	CAGCAGGTCTTCAGGCTGCAGGATCAAATCATCCAgTAAACCgCC
Ax_Wnt5a_10.1_B2	CCTCgTAAATCCTCATCAAAACCTTGCGGAAGTCAGCCAACTGCA
Ax_Wnt5a_10.2_B2	TCATACTTCTCCTTCAGGAAGTCCCAAATCATCCAgTAAACCgCC
Ax_Wnt5a_11.1_B2	CCTCgTAAATCCTCATCAAAGCGTTCAGCCTCATAGAGGCAGCGC
Ax_Wnt5a_11.2_B2	CTGTTCACCTGCACCAGCTTACCCCAAATCATCCAgTAAACCgCC
Ax_Wnt5a_12.1_B2	CCTCgTAAATCCTCATCAAAATCGTTCGTGGTGGGCGGGTTGAAG
Ax_Wnt5a_12.2_B2	GTCTGGGCTCGTGTCCACATACACCAAATCATCCAgTAAACCgCC
Ax_Wnt5a_13.1_B2	CCTCgTAAATCCTCATCAAAGTTGCAGAGTCGGCCCTGAGTTCCC
Ax_Wnt5a_13.2_B2	GCAGCCATCCATGCCCTCAGATGTCAAATCATCCAgTAAACCgCC
Ax_Wnt5a_14.1_B2	CCTCgTAAATCCTCATCAAATGGTCCACGATCTCAGTGCACTTTT
Ax_Wnt5a_14.2_B2	GGGCCGGTGCACTACTTGCACACAAAAATCATCCAgTAAACCgCC
Ax_Wnt5a_15.1_B2	CCTCgTAAATCCTCATCAAAAGTGGATAAACATTGTCTCTGAGCG
Ax_Wnt5a_15.2_B2	GCCACACTGCCTGAGCTCCATAAATAAATCATCCAgTAAACCgCC
Ax_Wnt5a_16.1_B2	CCTCgTAAATCCTCATCAAACGAAGAACAAGTTCCAGTCACTTTT
Ax_Wnt5a_16.2_B2	TCTGCCGCTGAGCAGTCCTCGGATAAAATCATCCAgTAAACCgCC
Ax_Wnt5a_17.1_B2	CCTCgTAAATCCTCATCAAATAGTTTGGGTCAGATTCAACGCCCA
Ax_Wnt5a_17.2_B2	GTCCATAACGTCTTTGTTGTAAATAAAATCATCCAgTAAACCgCC
Ax_Wnt5a_18.1_B2	CCTCgTAAATCCTCATCAAATAGTTACTTCCCCTTACTCTGCTGT
Ax_Wnt5a_18.2_B2	CCGTGACCACCCCATGTACTTAGTTAAATCATCCAgTAAACCgCC
Ax_Wnt5a_19.1_B2	CCTCgTAAATCCTCATCAAACGCCCTGTGCTAGGCAACTCTGTGC
Ax_Wnt5a_19.2_B2	ACACTGTTAAGCGGAAAGTGCACACAAATCATCCAgTAAACCgCC
Ax_Wnt5a_20.1_B2	CCTCgTAAATCCTCATCAAACAGAGGAGGCCTATAGGCCTGGATG
Ax_Wnt5a_20.2_B2	TATTAAAGCAGTAAAATGTGTGTTAAAATCATCCAgTAAACCgCC
Ax_Wnt5a_21.1_B2	CCTCgTAAATCCTCATCAAATTACACAACTGACCCAATGCATGAA
Ax_Wnt5a_21.2_B2	GACATCAGTGCACACACACAGTGTCAAATCATCCAgTAAACCgCC
Ax_Wnt5a_22.1_B2	CCTCgTAAATCCTCATCAAACATTGCTATCATCAAATTGCAATAC
Ax_Wnt5a_22.2_B2	TCTCACATCCACAAAACAAATACTTAAATCATCCAgTAAACCgCC
Ax_Wnt5a_23.1_B2	CCTCgTAAATCCTCATCAAATTGGTAAACGCTTGTGTGAACTTTT
Ax_Wnt5a_23.2_B2	TCAATCTATTAGAGCCCAGGGATGTAAATCATCCAgTAAACCgCC
Ax_Wnt5a_24.1_B2	CCTCgTAAATCCTCATCAAATAAAGGTCAATACACAGAGTTTGCT
Ax_Wnt5a_24.2_B2	GAGGGGTCAATTAAACCCCACTAGTAAATCATCCAgTAAACCgCC
Ax_Wnt5b_1.1_B3	gTCCCTgCCTCTATATCTTTGACTGCAAGAACCAGACACGCCGTG
Ax_Wnt5b_1.2_B3	CTGCCAGCTGGAGCCAACAGGTCTTTTCCACTCAACTTTAACCCg
Ax_Wnt5b_2.1_B3	gTCCCTgCCTCTATATCTTTTTAGGTGGTCGCCCACCTTGCGAAA
Ax_Wnt5b_2.2_B3	TGGCGGCTGCGCTGTCGTACTTCTCTTCCACTCAACTTTAACCCg
Ax_Wnt5b_3.1_B3	gTCCCTgCCTCTATATCTTTCCAGCTTCCCCTTCCGGTTGATGCG
Ax_Wnt5b_3.2_B3	GCAGGTTGAAGCGGTTGTTGACGAGTTCCACTCAACTTTAACCCg
Ax_Wnt5b_4.1_B3	gTCCCTgCCTCTATATCTTTCTGTGTACACCAGGTCCTCCACGGT
Ax_Wnt5b_4.2_B3	TGCGCAGGCAGTAGTCGGGGCTCTGTTCCACTCAACTTTAACCCg
Ax_Wnt5b_5.1_B3	gTCCCTgCCTCTATATCTTTGGGTGCCTAGCGAGCCAGTGGACTC
Ax_Wnt5b_5.2_B3	CGGAGGTCTTGTTGCAGAGTCGGCCTTCCACTCAACTTTAACCCg
Ax_Wnt5b_6.1_B3	gTCCCTgCCTCTATATCTTTACATCAGCTCGCAGCCGTCCATGCC
Ax_Wnt5b_6.2_B3	TGAATTGGTCGTAGCCCCGGCCGCATTCCACTCAACTTTAACCCg
Ax_Wnt5b_7.1_B3	gTCCCTgCCTCTATATCTTTAGTGGCAGCGTTCCACCTGGACGGT
Ax_Wnt5b_7.2_B3	TCACAAAGCAGCACCAATGGAACTTTTCCACTCAACTTTAACCCg
Ax_Wnt5b_8.1_B3	gTCCCTgCCTCTATATCTTTACACAGGCTGCGCCCCGATGATGTA
Ax_Wnt5b_8.2_B3	CCGGAGAGAGGCTGCTGAGTTGGCTTTCCACTCAACTTTAACCCg
Ax_Wnt5b_9.1_B3	gTCCCTgCCTCTATATCTTTGGTAGAGCTGGCAGAGCTTCTTCTG
Ax_Wnt5b_9.2_B3	CTTCTCCGATGTACATCATGTGGTCTTCCACTCAACTTTAACCCg
Ax_Wnt5b_10.1_B3	gTCCCTgCCTCTATATCTTTGGCACTCCTTGATGCCAGTCTTGGC
Ax_Wnt5b_10.2_B3	TCCAGCGCCGCTGCTTGAACTGGTATTCCACTCAACTTTAACCCg
Ax_Wnt5b_11.1_B3	gTCCCTgCCTCTATATCTTTCTGCGTAAGTGAACGCCGTCTCTCG
Ax_Wnt5b_11.2_B3	TGGCGTTCACGACTCCCGCCGCACTTTCCACTCAACTTTAACCCg
Ax_Wnt5b_12.1_B3	gTCCCTgCCTCTATATCTTTGCTCACCCTCGCGACAGGCGCGGCT
Ax_Wnt5b_12.2_B3	TTGTCCGGCTGCAGCCACAGGTGGATTCCACTCAACTTTAACCCg
Ax_Wnt5b_13.1_B3	gTCCCTgCCTCTATATCTTTCCTTGGCGAAGCGGTAACCATAATC
Ax_Wnt5b_13.2_B3	TTTCCCTCTCTCGTGCGTCAACAAATTCCACTCAACTTTAACCCg
Ax_Fzd8_1.1_B3	gTCCCTgCCTCTATATCTTTTGGCGGCCCCTTGGCTCTGGTTCGT
Ax_Fzd8_1.2_B3	AAGTGCTTTGCGGGCGTTGCTTGCATTCCACTCAACTTTAACCCg
Ax_Fzd8_2.1_B3	gTCCCTgCCTCTATATCTTTCGTGCCAGCGAGTCCTCCAGCAAAA
Ax_Fzd8_2.2_B3	CTCAGTTTCTCGCAAAGAAAATCCATTCCACTCAACTTTAACCCg
Ax_Fzd8_3.1_B3	gTCCCTgCCTCTATATCTTTGTCCCGGCTGCACGTTCACACACAG
Ax_Fzd8_3.2_B3	TGCCGCGCAGCGACTTCACACACCGTTCCACTCAACTTTAACCCg
Ax_Fzd8_4.1_B3	gTCCCTgCCTCTATATCTTTCTTCACGCACAGCAGACCCCTTGGC
Ax_Fzd8_4.2_B3	GTGGTGTGTGTGTCTCCAGCAGGGTTTCCACTCAACTTTAACCCg
Ax_Fzd8_5.1_B3	gTCCCTgCCTCTATATCTTTGGTGGGTAACATCCACCCGCAGGCT
Ax_Fzd8_5.2_B3	TACCATCCCAGGCAGTCGGAATCTTTTCCACTCAACTTTAACCCg
Ax_Fzd8_6.1_B3	gTCCCTgCCTCTATATCTTTAGTTTCCACACATAGGTCCAAGGGG
Ax_Fzd8_6.2_B3	GATCACGGCTCCTGTGCCGCAGACTTTCCACTCAACTTTAACCCg
Ax_Fzd8_7.1_B3	gTCCCTgCCTCTATATCTTTTAAAGTGCCGGGGCCACTTGACACC
Ax_Fzd8_7.2_B3	CGCATGCTCTCACTGTCAGCAAAGTTTCCACTCAACTTTAACCCg
Ax_Fzd8_8.1_B3	gTCCCTgCCTCTATATCTTTCTGGATCCCGGGGCTCAGAGCCTGG
Ax_Fzd8_8.2_B3	CTGCGTGCACGCTCCGCACAGCGAATTCCACTCAACTTTAACCCg
Ax_Fzd8_9.1_B3	gTCCCTgCCTCTATATCTTTCAGCCGTGCTCCATGCTCGGCGGGG
Ax_Fzd8_9.2_B3	GAGAGCAGAAGCAGTAGCAGCAGCGTTCCACTCAACTTTAACCCg
Ax_Fzd8_10.1_B3	gTCCCTgCCTCTATATCTTTGCACCGAAGCTCTGTGGGCAGCAGG
Ax_Fzd8_10.2_B3	AGCTCCTTGGAGGAGGCGGCGGCGGTTCCACTCAACTTTAACCCg
Ax_Fzd8_11.1_B3	gTCCCTgCCTCTATATCTTTAAGGGCACCGTGATCTCCTGGCAGG
Ax_Fzd8_11.2_B3	GTGTGGTTGTAGCCGATGCCCCGGCTTCCACTCAACTTTAACCCg
Ax_Fzd8_12.1_B3	gTCCCTgCCTCTATATCTTTTCGTGGTTGAACTGGTTGGGCATGT
Ax_Fzd8_12.2_B3	ACCTCCAGGCCGGCTTCGTCTTGCGTTCCACTCAACTTTAACCCg
Ax_Fzd8_13.1_B3	gTCCCTgCCTCTATATCTTTGGGGTGTACATGCTGCACAGGAAAA
Ax_Fzd8_13.2_B3	GGCTTCTTGTAGTCCTCCAGGCAGATTCCACTCAACTTTAACCCg
Ax_Fzd8_14.1_B3	gTCCCTgCCTCTATATCTTTTGAGGGGCGCGCAGCCCGCCTTGGC
Ax_Fzd8_14.2_B3	CCGGCCAGGCGAAGCCGTACTGGCGTTCCACTCAACTTTAACCCg
Ax_Fzd8_15.1_B3	gTCCCTgCCTCTATATCTTTGCGGCAGCTGGTCACAGCGCATACG
Ax_Fzd8_15.2_B3	TGCACAGGGTGTCCGGGTTGCCCTGTTCCACTCAACTTTAACCCg
Ax_Fzd8_16.1_B3	gTCCCTgCCTCTATATCTTTAGGGTTTGGCCGGCCGCGGTGGCGC
Ax_Fzd8_16.2_B3	TCGGCCGTGGTGGCTTCTGCGGGTGTTCCACTCAACTTTAACCCg
Ax_Fzd8_17.1_B3	gTCCCTgCCTCTATATCTTTCGCTGTCCGGGCTCTGCGGGCGCGT
Ax_Fzd8_17.2_B3	TGCAGCCCGGCTGGCACGAGTCCCCTTCCACTCAACTTTAACCCg
Ax_Fzd8_18.1_B3	gTCCCTgCCTCTATATCTTTTCACCTGCACCATGGGCGCCCGGCA
Ax_Fzd8_18.2_B3	GGTTGTAGAGCGGGTGGTGCACGCTTTCCACTCAACTTTAACCCg
Ax_Fzd8_19.1_B3	gTCCCTgCCTCTATATCTTTAGTTCTGCATGAGCCCCGTGCGCAC
Ax_Fzd8_19.2_B3	AGAAGGGGTTGTGGCAGGGCATGGCTTCCACTCAACTTTAACCCg
Ax_Fzd8_20.1_B3	gTCCCTgCCTCTATATCTTTCGGTGAAGGCGCGCTCGTCGGCGCT
Ax_Fzd8_20.2_B3	GCACGGACCACAGGCCGATCCAGAATTCCACTCAACTTTAACCCg
Ax_Fzd8_21.1_B3	gTCCCTgCCTCTATATCTTTCGGTGGCCAGCGTGGAGAGGAAGCA
Ax_Fzd8_21.2_B3	GCTCCATGTCGATCAGGAAGGTGGCTTCCACTCAACTTTAACCCg
Ax_Fzd8_22.1_B3	gTCCCTgCCTCTATATCTTTTGATGGGCCGCTCGGGGTACTTGAA
Ax_Fzd8_22.2_B3	CAAAGAGGTAGCAGGCGGCCAGGAATTCCACTCAACTTTAACCCg
Ax_Fzd8_23.1_B3	gTCCCTgCCTCTATATCTTTCCAGGCGCACCAGGTAACCGGCCGA
Ax_Fzd8_23.2_B3	TGCACGCCACCCGCTCGTGGCCGGCTTCCACTCAACTTTAACCCg
Ax_Fzd8_24.1_B3	gTCCCTgCCTCTATATCTTTTAGTGGATGTGCTCGGCCTCGCCCC
Ax_Fzd8_24.2_B3	GTGCAGAGCGCCGGGCCCGTGGTCTTTCCACTCAACTTTAACCCg
Ax_Fzd8_25.1_B3	gTCCCTgCCTCTATATCTTTAAGAAGTAGACGAGCAGGAAGACCA
Ax_Fzd8_25.2_B3	ACCCACCAGATGGACGACGCCATGCTTCCACTCAACTTTAACCCg
Ax_Fzd8_26.1_B3	gTCCCTgCCTCTATATCTTTGCCAGGAACCAGGTGAGCGACAGGA
Ax_Fzd8_26.2_B3	GCCTCGTGGCCCCACTTCATGCCTGTTCCACTCAACTTTAACCCg
Ax_Fzd8_27.1_B3	gTCCCTgCCTCTATATCTTTTGAAAATACTGAGAATGCGCCTCGA
Ax_Fzd8_27.2_B3	ACGGCTGGCACGGCCCAGGCGGCCATTCCACTCAACTTTAACCCg
Ax_Fzd8_28.1_B3	gTCCCTgCCTCTATATCTTTCCCAGCGCCAGCACGGTAATAGTCT
Ax_Fzd8_28.2_B3	CCACTCAAGCGGTCACCGTCCAGCTTTCCACTCAACTTTAACCCg
Ax_Fzd8_30.1_B3	gTCCCTgCCTCTATATCTTTAGACCGCTCAGGCCCACTGCACACA
Ax_Fzd8_30.2_B3	GCCAGCACGAAGCCTCGAAGCGGGTTTCCACTCAACTTTAACCCg
Ax_Fzd8_31.1_B3	gTCCCTgCCTCTATATCTTTAGCGACACGAAACCGGCTAGCAAAA
Ax_Fzd8_31.2_B3	TGCTTCATGATGGTGCGTATGCGGATTCCACTCAACTTTAACCCg
Ax_Fzd8_32.1_B3	gTCCCTgCCTCTATATCTTTTCCAACTTCTCCGTCTTGGAGCCGT
Ax_Fzd8_32.2_B3	AAGACGCCGATGCGCACCATAAGCCTTCCACTCAACTTTAACCCg
Ax_Fzd8_33.1_B3	gTCCCTgCCTCTATATCTTTGTGGCTGGCACCGTGTAGAGCACGC
Ax_Fzd8_33.2_B3	TCGTAGAAGTAGCAGGCAATCACTATTCCACTCAACTTTAACCCg
Ax_Fzd8_34.1_B3	gTCCCTgCCTCTATATCTTTCGCTCCCAGTGCTCGCGGAAGGCCT
Ax_Fzd8_34.2_B3	CTCTTACAGTGTTGGCTCACCCAGCTTCCACTCAACTTTAACCCg
Ax_Fzd8_35.1_B3	gTCCCTgCCTCTATATCTTTTACTGCAGCGGGCACGGGATCGCCA
Ax_Fzd8_35.2_B3	GTAAAGTCCGGCCCCAGGCGTGGCGTTCCACTCAACTTTAACCCg
Ax_Fzd8_36.1_B3	gTCCCTgCCTCTATATCTTTGTCATGAGATACTTTATCATGTAGA
Ax_Fzd8_36.2_B3	AAGCCTGATGTGATGCCAACGATGATTCCACTCAACTTTAACCCg
Ax_Fzd8_37.1_B3	gTCCCTgCCTCTATATCTTTTGCAGGGTCTTGCCCGACCAGATCC
Ax_Fzd8_37.2_B3	AGCCGCGTGTAGAACTTGCTCCACGTTCCACTCAACTTTAACCCg
Ax_Ror2_1.1_B1	TGCCCGCACGCAGCTCAGCCCTGGTTAgAAgAgTCTTCCTTTACg
Ax_Ror2_1.2_B1	gAggAgggCAgCAAACggAAGAAAGCGCTGGTCCAGTCCTCCCGG
Ax_Ror2_2.1_B1	CTTGGGATGGGATGAGCCAGTGGGCTAgAAgAgTCTTCCTTTACg
Ax_Ror2_2.2_B1	gAggAgggCAgCAAACggAAAGCCTCCGGCGGTCCCCGTCTGCCC
Ax_Ror2_3.1_B1	CCCCTGCACAGACCACTATGTGCAGTAgAAgAgTCTTCCTTTACg
Ax_Ror2_3.2_B1	gAggAgggCAgCAAACggAACTGGCCGGCCAGGGGCTCAGCCGCT
Ax_Ror2_4.1_B1	CGCACACTGTCACCGAGGAGGTCAATAgAAgAgTCTTCCTTTACg
Ax_Ror2_4.2_B1	gAggAgggCAgCAAACggAACCCGTTCCTCCGCAAAGCCCTTGGT
Ax_Ror2_5.1_B1	CTGGTCCTCAGCATCCCGACGCAGTTAgAAgAgTCTTCCTTTACg
Ax_Ror2_5.2_B1	gAggAgggCAgCAAACggAAGCCAGGAGGGCTCCCAGGAGGCCCC
Ax_Ror2_6.1_B1	AGCAGGGAGCAGGTCAGCAGCAGCCTAgAAgAgTCTTCCTTTACg
Ax_Ror2_6.2_B1	gAggAgggCAgCAAACggAATCCATTTCTCCTGCAGCGTCGAGCC
Ax_Ror2_7.1_B1	CCCAAAGGATCATGGGAGTCTGGCATAgAAgAgTCTTCCTTTACg
Ax_Ror2_7.2_B1	gAggAgggCAgCAAACggAAACGAGTCGGTCATGGCTGTCCATCT
Ax_Ror2_8.1_B1	GTCAGAAAATAACCTTTTGCTGTTGTAgAAgAgTCTTCCTTTACg
Ax_Ror2_8.2_B1	gAggAgggCAgCAAACggAAGTGATATTATTCACTGGTTCCACAA
Ax_Ror2_9.1_B1	AGAGTGGCAATTTGGCCCTGGACAATAgAAgAgTCTTCCTTTACg
Ax_Ror2_9.2_B1	gAggAgggCAgCAAACggAATCCTGGACCACGGGCGCATCGTTTT
Ax_Ror2_10.1_B1	GTTTTCCGTATGGTGATCCTCTTTGTAgAAgAgTCTTCCTTTACg
Ax_Ror2_10.2_B1	gAggAgggCAgCAAACggAATGGATTCTCAGCCGTGAGCCATAGT
Ax_Ror2_11.1_B1	TACCCTGTATCAGTGGTGTCAAGGTTAgAAgAgTCTTCCTTTACg
Ax_Ror2_11.2_B1	gAggAgggCAgCAAACggAAGCCCAAGCCTCACAAACAGGACCCC
Ax_Ror2_12.1_B1	GGGAATTGGGATTCGGGCTATGCGTTAgAAgAgTCTTCCTTTACg
Ax_Ror2_12.2_B1	gAggAgggCAgCAAACggAAAAAAGCCGTCCTCTTGATCGTCCTC
Ax_Ror2_13.1_B1	CGCAGGCAATTCCTCGGTATGGCTGTAgAAgAgTCTTCCTTTACg
Ax_Ror2_13.2_B1	gAggAgggCAgCAAACggAAAAATGGTCCGATTTCCAATAAACCG
Ax_Ror2_14.1_B1	CTCCTTGCTTCTGGAGAGAGTCCACTAgAAgAgTCTTCCTTTACg
Ax_Ror2_14.2_B1	gAggAgggCAgCAAACggAAACGCAGCTGTGATCCGATTCTCGAT
Ax_Ror2_15.1_B1	GATGTGTAGATGTGCCAATCATGGTTAgAAgAgTCTTCCTTTACg
Ax_Ror2_15.2_B1	gAggAgggCAgCAAACggAATGGCAAACTGAGAGCACAGGTCAGA
Ax_Ror2_16.1_B1	GGAACACAAAATGACAGAAGGACGGTAgAAgAgTCTTCCTTTACg
Ax_Ror2_16.2_B1	gAggAgggCAgCAAACggAAGGATACGGGTGCGCTCATCGCACAG
Ax_Ror2_17.1_B1	CGTCCCGGCAGAGCTCCCGGGGCTTTAgAAgAgTCTTCCTTTACg
Ax_Ror2_17.2_B1	gAggAgggCAgCAAACggAAAGAGGTCGTTCTCAAGCACTTCGCA
Ax_Ror2_18.1_B1	ACCTGGCAATGTTATACTCCTGCCTTAgAAgAgTCTTCCTTTACg
Ax_Ror2_18.2_B1	gAggAgggCAgCAAACggAAGGAGCTGCATCAAGATGAGAGGGTT
Ax_Ror2_19.1_B1	GGGGCAGCTCCTCACAGTTTGGTAGTAgAAgAgTCTTCCTTTACg
Ax_Ror2_19.2_B1	gAggAgggCAgCAAACggAAAGTGGGCCGCGTCTGGGCTTTCAGG
Ax_Ror2_20.1_B1	TCTCCACTGGAATGCCGATCCGCATTAgAAgAgTCTTCCTTTACg
Ax_Ror2_20.2_B1	gAggAgggCAgCAAACggAATGTAACACTGTTGATATCGGGTGAG
Ax_Ror2_21.1_B1	TGCCTCTATACTCGGTCCCGGAGTCTAgAAgAgTCTTCCTTTACg
Ax_Ror2_21.2_B1	gAggAgggCAgCAAACggAAGGTGGCCGGACCGCGTCACGCTGAC
Ax_Ror2_22.1_B1	GAAACTGGCTATTCCACGGCTGGCATAgAAgAgTCTTCCTTTACg
Ax_Ror2_22.2_B1	gAggAgggCAgCAAACggAAGGGGTTGCGGCAGTATGCGTGCCCC
Ax_Ror2_23.1_B1	GCACCAGGGCCCTTCATGTTGGTTGTAgAAgAgTCTTCCTTTACg
Ax_Ror2_23.2_B1	gAggAgggCAgCAAACggAATCACACAATTCCATGCGCACGTTTT
Ax_Ror2_24.1_B1	TCACGTGGACCTTGGCAAGGAGGCATAgAAgAgTCTTCCTTTACg
Ax_Ror2_24.2_B1	gAggAgggCAgCAAACggAAATGTAGAGGATTTCCATTTTGGAGT
Ax_Ror2_25.1_B1	AAGGGAATTGAAATGCTGGTCACCATAgAAgAgTCTTCCTTTACg
Ax_Ror2_25.2_B1	gAggAgggCAgCAAACggAAACCAGGAAGAAGAGGCAGGTAATGA
Ax_Ror2_26.1_B1	GCCTTTTGCTTGTTCCTGCACATGCTAgAAgAgTCTTCCTTTACg
Ax_Ror2_26.2_B1	gAggAgggCAgCAAACggAATGGCGGCGCTGGGGTGTAGCCGCGG
Ax_Ror2_27.1_B1	ATGTCCTGGCTGGGAGACGCCATCATAgAAgAgTCTTCCTTTACg
Ax_Ror2_27.2_B1	gAggAgggCAgCAAACggAATTGTGCTGGTTCATAAGAGGCATTT
Ax_Ror2_28.1_B1	TTGAGTTCCTTCAGCTTAGCCGGCTTAgAAgAgTCTTCCTTTACg
Ax_Ror2_28.2_B1	gAggAgggCAgCAAACggAATTGTTCTCCTGGGGCTGTCCCAAAA
Ax_Ror2_30.1_B1	CAATGTTTTGATGGCAATGGTTTGATAgAAgAgTCTTCCTTTACg
Ax_Ror2_30.2_B1	gAggAgggCAgCAAACggAATCTCACAGCCACTTCTGCCTTGTCT
Ax_Ror2_31.1_B1	CATCATGGCTTCGTGTTTGAATTCTTAgAAgAgTCTTCCTTTACg
Ax_Ror2_31.2_B1	gAggAgggCAgCAAACggAAGTCACTGAGGGAGGAGTAACTAAAA
Ax_Ror2_32.1_B1	AGACCTCATGACTAGAAACTCATGGTAgAAgAgTCTTCCTTTACg
Ax_Ror2_32.2_B1	gAggAgggCAgCAAACggAAATCTGTGCTTCCAACATCAGAGTGT
Ax_Ror2_33.1_B1	CAGGGTGGACTTTACTGTCTTGTCATAgAAgAgTCTTCCTTTACg
Ax_Ror2_33.2_B1	gAggAgggCAgCAAACggAACACGATGTGCAGAAAATCCGCTGGC
Ax_Ror2_34.1_B1	GAATTCCATTCCCGCTGCTATCTGATAgAAgAgTCTTCCTTTACg
Ax_Ror2_34.2_B1	gAggAgggCAgCAAACggAACTTGTGGACAACGTGGTGGCTCGAG
Ax_Ror2_35.1_B1	CACCAAAATATTTCTGGTGGCTAAATAgAAgAgTCTTCCTTTACg
Ax_Ror2_35.2_B1	gAggAgggCAgCAAACggAAGTCTGCCGAGTAAACCTCCCTAAAA
Ax_Ror2_36.1_B1	AAGGGAGTTCCCCACCAGTTTGTAGTAgAAgAgTCTTCCTTTACg
Ax_Ror2_36.2_B1	gAggAgggCAgCAAACggAACTCTGGTGCCATCCATCGGATTGGG
Ax_Ror2_37.1_B1	TGTGGAACACTGGCCATACAGGACTTAgAAgAgTCTTCCTTTACg
Ax_Prickle1_1.1_B3	gTCCCTgCCTCTATATCTTTGCACCCAAAGGCAAGCTTGCCAGCC
Ax_Prickle1_1.2_B3	GTCGTCGTCCGACGCCGAGCTCCTCTTCCACTCAACTTTAACCCg
Ax_Prickle1_2.1_B3	gTCCCTgCCTCTATATCTTTGGTGTACTCCTCCAAGGCGCAGCCG
Ax_Prickle1_2.2_B3	CTCTGGCCGGAGACCTGGCGGCACCTTCCACTCAACTTTAACCCg
Ax_Prickle1_3.1_B3	gTCCCTgCCTCTATATCTTTCAGGCAGGCAAAGTACAGCTGCACC
Ax_Prickle1_3.2_B3	GTTCACGTATGGGACCTTCTCCTCCTTCCACTCAACTTTAACCCg
Ax_Prickle1_4.1_B3	gTCCCTgCCTCTATATCTTTTACAGGAGCTGTTTGCTTCGGTTTT
Ax_Prickle1_4.2_B3	ACCTCATTGTCGTGCGGCGGGAGCTTTCCACTCAACTTTAACCCg
Ax_Prickle1_5.1_B3	gTCCCTgCCTCTATATCTTTTCCTCGCTCAGCGACTGGCAGTATC
Ax_Prickle1_5.2_B3	CTGAACATCTGCAGTTCCTTCTTCTTTCCACTCAACTTTAACCCg
Ax_Prickle1_6.1_B3	gTCCCTgCCTCTATATCTTTCCCAGCGCTTCCTTCTTCCGCTGAG
Ax_Prickle1_6.2_B3	CGGGACAAGAGCCGAATCGAGCCTCTTCCACTCAACTTTAACCCg
Ax_Prickle1_7.1_B3	gTCCCTgCCTCTATATCTTTTGCTCACAAATGGCGTGCATGACGG
Ax_Prickle1_7.2_B3	TCACCTCCATTTATCTTCTCTCCACTTCCACTCAACTTTAACCCg
Ax_Prickle1_8.1_B3	gTCCCTgCCTCTATATCTTTCCAGCCCGGGACGCAAACACCGCCA
Ax_Prickle1_8.2_B3	CAAGACGGGTGCCAGCAGATGCCGGTTCCACTCAACTTTAACCCg
Ax_Prickle1_9.1_B3	gTCCCTgCCTCTATATCTTTAGTTCATTGCACGTGGAGCATGCAA
Ax_Prickle1_9.2_B3	TGGTAGAAGTAGATGAGGTCCACCATTCCACTCAACTTTAACCCg
Ax_Prickle1_10.1_B3	gTCCCTgCCTCTATATCTTTTGCCGGCCGCAGTGTATCTTTCCAT
Ax_Prickle1_10.2_B3	CAGCGTGGCTTCAACAGTTCTGCGTTTCCACTCAACTTTAACCCg
Ax_Prickle1_11.1_B3	gTCCCTgCCTCTATATCTTTCGCCTCTGTGCACTCGTCCGCAAAA
Ax_Prickle1_11.2_B3	ATGCTTCATGTGCCAGTGGCGGCCCTTCCACTCAACTTTAACCCg
Ax_Prickle1_12.1_B3	gTCCCTgCCTCTATATCTTTGACAGTCTCGCACTCAAAGCAGCAA
Ax_Prickle1_12.2_B3	CTTCATGATGTATCGCTGGCCGCCGTTCCACTCAACTTTAACCCg
Ax_Prickle1_13.1_B3	gTCCCTgCCTCTATATCTTTGCACCCACAACAGAACGGCCGCCCA
Ax_Prickle1_13.2_B3	GCAGTACTCGGCGTAGAGAGACTCGTTCCACTCAACTTTAACCCg
Ax_Prickle1_14.1_B3	gTCCCTgCCTCTATATCTTTCACACCGATGTGCTCCCCGCAAGAC
Ax_Prickle1_14.2_B3	CCCGTCATATGTCATCTGCGCATGATTCCACTCAACTTTAACCCg
Ax_Prickle1_15.1_B3	gTCCCTgCCTCTATATCTTTGCAAGTCTCGGTGGCGTGCCAGTGC
Ax_Prickle1_15.2_B3	GGACGATTTGCATTGCGTACAAGAATTCCACTCAACTTTAACCCg
Ax_Prickle1_16.1_B3	gTCCCTgCCTCTATATCTTTTTTTGGGAGAAAAGGGCACCCCAGC
Ax_Prickle1_16.2_B3	TGTCTTTGAGCAATAGATCTGCCCTTTCCACTCAACTTTAACCCg
Ax_Prickle1_17.1_B3	gTCCCTgCCTCTATATCTTTGGCATGAACATCTTCTCCTAAACTG
Ax_Prickle1_17.2_B3	CTGAAACGCAGAATCTGAAGAGTCATTCCACTCAACTTTAACCCg
Ax_Prickle1_18.1_B3	gTCCCTgCCTCTATATCTTTCCGTCTAGACTCTCGTGACCTTGCT
Ax_Prickle1_18.2_B3	CCGACTGCTCTTCCCCATACGCACGTTCCACTCAACTTTAACCCg
Ax_Prickle1_19.1_B3	gTCCCTgCCTCTATATCTTTTAGCGACTGTCTACACTGGTCAGCG
Ax_Prickle1_19.2_B3	CCTGTAGTTGAGTGCCGGGGACAATTTCCACTCAACTTTAACCCg
Ax_Prickle1_20.1_B3	gTCCCTgCCTCTATATCTTTATTGCCGGAAATGGAGAGACCAGGG
Ax_Prickle1_20.2_B3	CAGTTTCCGGGAAATGGTGTCATCATTCCACTCAACTTTAACCCg
Ax_Prickle1_21.1_B3	gTCCCTgCCTCTATATCTTTCCTTTGCCTTGAAAGGCTCAATTCA
Ax_Prickle1_21.2_B3	CCAAAAGGAATCATTGTCCAAGCTGTTCCACTCAACTTTAACCCg
Ax_Prickle1_22.1_B3	gTCCCTgCCTCTATATCTTTCTCCGGTTCTTGTTCGCCTCGTCCT
Ax_Prickle1_22.2_B3	TTCATGCTCAGCCCATTCTTCGGGGTTCCACTCAACTTTAACCCg
Ax_Prickle1_23.1_B3	gTCCCTgCCTCTATATCTTTCTTTAACAAAAGCTGGGTCATGTAG
Ax_Prickle1_23.2_B3	CTGCTGGAAGATACCTTTGTCTCCATTCCACTCAACTTTAACCCg
Ax_Prickle1_24.1_B3	gTCCCTgCCTCTATATCTTTCTCTCCGGAGCGAAGATCTTCGCTG
Ax_Prickle1_24.2_B3	TTTAAGCAGGTTGTCGGAAATCCAGTTCCACTCAACTTTAACCCg
Ax_Prickle1_25.1_B3	gTCCCTgCCTCTATATCTTTCCAGTACATATCGGACTCGTATTTT
Ax_Prickle1_25.2_B3	ATCACCAAGTCCGTCTTGTGACTGATTCCACTCAACTTTAACCCg
Ax_Prickle1_26.1_B3	gTCCCTgCCTCTATATCTTTGATCTATGTCCAATTCTTGAATTTT
Ax_Prickle1_26.2_B3	ACTTGTGCTTATAACCGACAGCGCCTTCCACTCAACTTTAACCCg
Ax_Prickle1_27.1_B3	gTCCCTgCCTCTATATCTTTCCAGGGAACCCTCGTACCATGGTGT
Ax_Prickle1_27.2_B3	GTTGTTTTAGATCCTCAGACAAACATTCCACTCAACTTTAACCCg
Ax_Prickle1_28.1_B3	gTCCCTgCCTCTATATCTTTCCATGGAATCTCGAACACTTTGCTC
Ax_Prickle1_28.2_B3	CTGTGATATTAGACAACGCCAAAGATTCCACTCAACTTTAACCCg
Ax_Prickle1_30.1_B3	gTCCCTgCCTCTATATCTTTGCTTGCCTTCTGCATCTCCCGAGGC
Ax_Prickle1_30.2_B3	TTTGTAGAGAATAGAGGGATGGCCGTTCCACTCAACTTTAACCCg
Ax_Prickle1_31.1_B3	gTCCCTgCCTCTATATCTTTAGTCTTCGGTTTCCATATCTTGGAA
Ax_Prickle1_31.2_B3	TGGTTCCCATGATGCTCATTTTCTCTTCCACTCAACTTTAACCCg
Ax_Prickle1_32.1_B3	gTCCCTgCCTCTATATCTTTTGCTCCTGTGAAGCATGGAGGAGTT
Ax_Prickle1_32.2_B3	CTGAGCTTAAACTTTTCAAAGACTCTTCCACTCAACTTTAACCCg
Ax_Prickle1_33.1_B3	gTCCCTgCCTCTATATCTTTCGGGCACTGGCTTTTCCTGACACAA
Ax_Prickle1_33.2_B3	GAACGGACACGTGCACTGGTTTCTCTTCCACTCAACTTTAACCCg
Ax_Prickle1_34.1_B3	gTCCCTgCCTCTATATCTTTGCCTAGTCTGAGATTTCGACCTCCT
Ax_Prickle1_34.2_B3	CATCATCTGAGAACTTGACTTGCTGTTCCACTCAACTTTAACCCg
Ax_Prickle1_35.1_B3	gTCCCTgCCTCTATATCTTTCGTAGTCAGAGTTCCCATTGTCAAT
Ax_Prickle1_35.2_B3	TCCGCTCACTCATTGGTGGCTGTCGTTCCACTCAACTTTAACCCg
Ax_Prickle1_36.1_B3	gTCCCTgCCTCTATATCTTTCTTCAACGTTGTAAACTCGCCGACG
Ax_Prickle1_36.2_B3	GATGGTGGCTGTGCCGCTGGCTACGTTCCACTCAACTTTAACCCg
Ax_Prickle1_37.1_B3	gTCCCTgCCTCTATATCTTTACTTCCTGCTCCGCCGGTGGCGATT
Ax_Prickle1_37.2_B3	CAAGATGGAGCGCATTGTCTGAGCGTTCCACTCAACTTTAACCCg
Ax_Rspo2_1.1_B1	gAggAgggCAgCAAACggAACTGCATCTAGGCAGAGGGTGAGCGC
Ax_Rspo2_1.2_B1	GATCAGGGCAAATGGGAAAAGTCGGTAgAAgAgTCTTCCTTTACg
Ax_Rspo2_2.1_B1	gAggAgggCAgCAAACggAAGTGCCCGTAATCCAGACAGTTCAGG
Ax_Rspo2_2.2_B1	GCTGCGCTTCCAGCGGCTGCCCTGGTAgAAgAgTCTTCCTTTACg
Ax_Rspo2_3.1_B1	gAggAgggCAgCAAACggAACGGATTCGGTCCATAGCTAGCCCTC
Ax_Rspo2_3.2_B1	CGAACAGGACAAGCAGCCTTTGCAGTAgAAgAgTCTTCCTTTACg
Ax_Rspo2_4.1_B1	gAggAgggCAgCAAACggAACTGACATCGCATGCACCCATTGTCC
Ax_Rspo2_4.2_B1	CCTCCGGAGGAAGAAGAAGAGTTTGTAgAAgAgTCTTCCTTTACg
Ax_Rspo2_5.1_B1	gAggAgggCAgCAAACggAAGCACTCCCCGAACTGCCTCATGCCT
Ax_Rspo2_5.2_B1	ATAATACCCCGAGGGGCATGAATGCTAgAAgAgTCTTCCTTTACg
Ax_Rspo2_6.1_B1	gAggAgggCAgCAAACggAATCTGTTCATGTCTGGAGCTCGGAGT
Ax_Rspo2_6.2_B1	GCAATTTTCTATTCTGCATCTTGAATAgAAgAgTCTTCCTTTACg
Ax_Rspo2_7.1_B1	gAggAgggCAgCAAACggAAACCCAGCTTTGCACTTAGTGCAAAA
Ax_Rspo2_7.2_B1	CGAAGCAGCGGCCCCGGTGCAGGTATAgAAgAgTCTTCCTTTACg
Ax_Rspo2_8.1_B1	gAggAgggCAgCAAACggAAATGGCGCAAACCCGTCAGGACACTC
Ax_Rspo2_8.2_B1	CTTCCACACATTCCATCGTCTCCACTAgAAgAgTCTTCCTTTACg
Ax_Rspo2_9.1_B1	gAggAgggCAgCAAACggAAACTCTCTCCAAGGGCCAACTTCACA
Ax_Rspo2_9.2_B1	TTTTGTTGTTTCTGCTGCATGTTCCTAgAAgAgTCTTCCTTTACg
Ax_Rspo2_10.1_B1	gAggAgggCAgCAAACggAATGTATTGTGTCTTTGGCTGGCTTTT
Ax_Rspo2_10.2_B1	CTCCTAGATTCTGCAATTGTCGGACTAgAAgAgTCTTCCTTTACg
Ax_Rspo2_11.1_B1	gAggAgggCAgCAAACggAAGGACAATGCCTCATTGCCATCTTGC
Ax_Rspo2_11.2_B1	TTCATTTTGGGTGTCCTCTTTCCTCTAgAAgAgTCTTCCTTTACg
Ax_Rspo2_12.1_B1	gAggAgggCAgCAAACggAACGCTTCTTCTTCTTATTTCTCTTGT
Ax_Rspo2_12.2_B1	TGTTCCTGCGCTCTTTCCAGCAACTTAgAAgAgTCTTCCTTTACg
Ax_Rspo2_13.1_B1	gAggAgggCAgCAAACggAACTGTCTGAAGATAAGAAGACGATGT
Ax_Rspo2_13.2_B1	TGTTCTCTCTCCTGTTACTGGCTCGTAgAAgAgTCTTCCTTTACg
Ax_Rspo2_14.1_B1	gAggAgggCAgCAAACggAAGTATGTAACTGCTATGCTACCCGTA
Ax_Rspo2_14.2_B1	TGTGTTGACTTCCATCTCTATGTACTAgAAgAgTCTTCCTTTACg
Ax_Rspo2_15.1_B1	gAggAgggCAgCAAACggAATATAATTCTTTACACGTAAGTAAAA
Ax_Rspo2_15.2_B1	GGAAACGCACTCATCACGCGTATCATAgAAgAgTCTTCCTTTACg
Ax_Rspo2_16.1_B1	gAggAgggCAgCAAACggAATCTCCGAACAATTCGACATATGTAT
Ax_Rspo2_16.2_B1	ACATTACTCAACTTCTTCTGAGGCATAgAAgAgTCTTCCTTTACg
Ax_Rspo2_17.1_B1	gAggAgggCAgCAAACggAAAAAACTCTACTTTGTTCCTTGTTTC
Ax_Rspo2_17.2_B1	CATCTAGGAAGGAGTCAATACATCATAgAAgAgTCTTCCTTTACg
Ax_Rspo2_18.1_B1	gAggAgggCAgCAAACggAACTGTGGCATATTATGTTTAAAGCTC
Ax_Rspo2_18.2_B1	CATTGAATACATTTCCCCTTGAAGATAgAAgAgTCTTCCTTTACg
Ax_Rspo2_19.1_B1	gAggAgggCAgCAAACggAATTTTAGCAGAACTCCAATCAGTATC
Ax_Rspo2_19.2_B1	TGTTAATGTTCTTCATTCTCCTTTTTAgAAgAgTCTTCCTTTACg
Ax_Rspo2_20.1_B1	gAggAgggCAgCAAACggAATCTAAATTAAACATAAGGGGTCATT
Ax_Rspo2_20.2_B1	TGCGATGATTCCAAGCTGTGTGAAGTAgAAgAgTCTTCCTTTACg
Ax_Rspo2_21.1_B1	gAggAgggCAgCAAACggAAAGGCTCACAGTTAATTTGGTTGCAA
Ax_Rspo2_21.2_B1	TTCAAACTGAGATACTTTAAACAACTAgAAgAgTCTTCCTTTACg
Ax_Rspo2_22.1_B1	gAggAgggCAgCAAACggAATGGACTGGATTTATTGATGTCATAT
Ax_Rspo2_22.2_B1	AAAAGACATCTCCTCCTGTCTTAGATAgAAgAgTCTTCCTTTACg
Ax_Rspo2_23.1_B1	gAggAgggCAgCAAACggAACTTCACTTCGGATCAATGCTGCACT
Ax_Rspo2_23.2_B1	ATGAGATCCCATGATAATTAAAAGGTAgAAgAgTCTTCCTTTACg
Ax_Rspo2_24.1_B1	gAggAgggCAgCAAACggAAACAAGTCCACACTAATGCAATAAGC
Ax_Rspo2_24.2_B1	TTGTTCATACATTGACTGAAAGATCTAgAAgAgTCTTCCTTTACg
Ax_Axin1_1.1_B2	CCTCgTAAATCCTCATCAAAATGCGCGTTTCGTAAAAGGTAGTGT
Ax_Axin1_1.2_B2	CATCCTGATGCTGCCTTGAAACTGGAAATCATCCAgTAAACCgCC
Ax_Axin1_2.1_B2	CCTCgTAAATCCTCATCAAAGATCCAGCGTTCCAACGAAACTGCA
Ax_Axin1_2.2_B2	ACAAATGTTCTAACTTTAGCACTCCAAATCATCCAgTAAACCgCC
Ax_Axin1_3.1_B2	CCTCgTAAATCCTCATCAAAGGTGCATCTTCAGTAAAGCTTCCCC
Ax_Axin1_3.2_B2	CCCTCCTCGCCAGGGACTGGTGGTCAAATCATCCAgTAAACCgCC
Ax_Axin1_4.1_B2	CCTCgTAAATCCTCATCAAAGGTCTCTGATCACTCAAAACAAGCT
Ax_Axin1_4.2_B2	TTACCAGAGTAACAACTGTGGTTTAAAATCATCCAgTAAACCgCC
Ax_Axin1_5.1_B2	CCTCgTAAATCCTCATCAAAGGTGTAGCCGTTGAGGTCTCATTTT
Ax_Axin1_5.2_B2	TACCCCAGATCCAAATCTATTCTTCAAATCATCCAgTAAACCgCC
Ax_Axin1_6.1_B2	CCTCgTAAATCCTCATCAAACCATTTTAGGTATGGAGGTGTGGGG
Ax_Axin1_6.2_B2	ATCTAAAAGTGAGTGCAGTGACTCAAAATCATCCAgTAAACCgCC
Ax_Axin1_7.1_B2	CCTCgTAAATCCTCATCAAACCTGAACAAGTTAATCCCATCCTGG
Ax_Axin1_7.2_B2	TGCACAGTCCTCCTGTTTCAGAAAAAAATCATCCAgTAAACCgCC
Ax_Axin1_8.1_B2	CCTCgTAAATCCTCATCAAAGCATGCAAACCAAAAGTCCAGAAGG
Ax_Axin1_8.2_B2	ACCAGGACCCTGCTTCCTGAAACCAAAATCATCCAgTAAACCgCC
Ax_Axin1_9.1_B2	CCTCgTAAATCCTCATCAAATTTTAGTCTCTTGTCCTCGTTTGAA
Ax_Axin1_9.2_B2	GTACTTCTTGTAAATAGCCTTGGACAAATCATCCAgTAAACCgCC
Ax_Axin1_10.1_B2	CCTCgTAAATCCTCATCAAAAGACACAATGCCATTGTTGTCAAGA
Ax_Axin1_10.2_B2	ACATTTTGTGGCCGGTTTAATTTGAAAATCATCCAgTAAACCgCC
Ax_Axin1_11.1_B2	CCTCgTAAATCCTCATCAAACTGGCGCATTACACAATCTCTGATG
Ax_Axin1_11.2_B2	CTGGTCAAACATGGCTGCATCAATTAAATCATCCAgTAAACCgCC
Ax_Axin1_12.1_B2	CCTCgTAAATCCTCATCAAACATCATGGACTGTATTTCTGTCTGT
Ax_Axin1_12.2_B2	TAGGAAGACTGGGTAGGTGTTGTCCAAATCATCCAgTAAACCgCC
Ax_Axin1_13.1_B2	CCTCgTAAATCCTCATCAAATGTATACTCCAAATAAATATCTGAT
Ax_Axin1_13.2_B2	AATTTTGGGGCTTTCACCACCAGTCAAATCATCCAgTAAACCgCC
Ax_Axin1_14.1_B2	CCTCgTAAATCCTCATCAAATTGAGAGTTGGCAAATATCCAGGGG
Ax_Axin1_14.2_B2	CGGTCACATCTCCACTCCTCATCCTAAATCATCCAgTAAACCgCC
Ax_Axin1_15.1_B2	CCTCgTAAATCCTCATCAAATTCTCAGTAGGCCTACTGGCAGGGG
Ax_Axin1_15.2_B2	TGCTGCAGTGATGTTTCAAGCAGCAAAATCATCCAgTAAACCgCC
Ax_Axin1_16.1_B2	CCTCgTAAATCCTCATCAAATCGCTGAATCTTCTGGAGCCTGGTG
Ax_Axin1_16.2_B2	CATGTGCGCGGCCGGAATTCTCTATAAATCATCCAgTAAACCgCC
Ax_Axin1_17.1_B2	CCTCgTAAATCCTCATCAAAACATAATAGGGGTTACACGGTTCCT
Ax_Axin1_17.2_B2	GCTGGCGCCATGGCATAGCCTGTATAAATCATCCAgTAAACCgCC
Ax_Axin1_18.1_B2	CCTCgTAAATCCTCATCAAATGTTGCTCGCTGTCATTGGCACTGG
Ax_Axin1_18.2_B2	ATGGTGTCTGCGTCGCTGGACATGCAAATCATCCAgTAAACCgCC
Ax_Axin1_19.1_B2	CCTCgTAAATCCTCATCAAACCATCAACACTGCTGTCTGTCAGAG
Ax_Axin1_19.2_B2	TTCCGGAGTCGGTAAGGTGGAATCCAAATCATCCAgTAAACCgCC
Ax_Axin1_20.1_B2	CCTCgTAAATCCTCATCAAACTTTCATGCATCTCTCGCCGGTGTT
Ax_Axin1_20.2_B2	AATGGTACATGTCCGTTTGCTTTGGAAATCATCCAgTAAACCgCC
Ax_Axin1_21.1_B2	CCTCgTAAATCCTCATCAAAACTCGATATGTACGAGGAATGGTTG
Ax_Axin1_21.2_B2	TCAGGATCCACATGGATATCTTTTGAAATCATCCAgTAAACCgCC
Ax_Axin1_22.1_B2	CCTCgTAAATCCTCATCAAACGACTGATCAGCTCTGCAGCAAACT
Ax_Axin1_22.2_B2	TCACGCTCCTGCAATACAACTTCCAAAATCATCCAgTAAACCgCC
Ax_Axin1_23.1_B2	CCTCgTAAATCCTCATCAAAAGGCGCTCTTCCAACTTCTCCCCAG
Ax_Axin1_23.2_B2	CCTTCTTCTTCTGCTCTGACACGTTAAATCATCCAgTAAACCgCC
Ax_Axin1_24.1_B2	CCTCgTAAATCCTCATCAAAAGACACGACGATATATCGCCATCTT
Ax_Axin1_24.2_B2	GGTAAGAGCTTATGGCTGACTACCGAAATCATCCAgTAAACCgCC
Ax_Axin1_25.1_B2	CCTCgTAAATCCTCATCAAACGCAACAGCACTCCTGCATAGCCCC
Ax_Axin1_25.2_B2	GCCTCAGGGTTCTCCTCATGAGCATAAATCATCCAgTAAACCgCC
Ax_Axin1_26.1_B2	CCTCgTAAATCCTCATCAAAACTCGTTGCACATGTTCATCAAGGA
Ax_Axin1_26.2_B2	GGAGACTGGCAGCCAGGTGTCTTCAAAATCATCCAgTAAACCgCC
Ax_Axin1_27.1_B2	CCTCgTAAATCCTCATCAAAATTGTCTGGCGACCGCGGTTTGGGG
Ax_Axin1_27.2_B2	CCCTGACAAAAGCTTTGAGAGAGATAAATCATCCAgTAAACCgCC
Ax_Axin1_28.1_B2	CCTCgTAAATCCTCATCAAAGGGACCTGGAGTTATGGTCCCAGAG
Ax_Axin1_28.2_B2	GGCACTGGATTTCGTGGTGTGCTTCAAATCATCCAgTAAACCgCC
Ax_Axin1_30.1_B2	CCTCgTAAATCCTCATCAAAATGGTACATATTCACTGCATCCAGC
Ax_Axin1_30.2_B2	TGGTACATGGTGGTAAACATGCTTGAAATCATCCAgTAAACCgCC
Ax_Axin1_31.1_B2	CCTCgTAAATCCTCATCAAACTCCTTTGGTTTCAAGCCATTGTGG
Ax_Axin1_31.2_B2	TCTCTGTGCACCTTCCACCTCCAGTAAATCATCCAgTAAACCgCC
Ax_Axin1_32.1_B2	CCTCgTAAATCCTCATCAAACGCACTCCAAGGAAAGCTACCCTGT
Ax_Axin1_32.2_B2	TGACTTTGTTGCATAATTGTGAGAGAAATCATCCAgTAAACCgCC
Ax_Axin1_33.1_B2	CCTCgTAAATCCTCATCAAACAGTCCCATGCTCTCTGCATAGTTG
Ax_Axin1_33.2_B2	TCCAAGGGACTCCATGGGGTTTGGCAAATCATCCAgTAAACCgCC
Ax_Axin1_34.1_B2	CCTCgTAAATCCTCATCAAAGGAAAGAACAACTGATTTCCCACTG
Ax_Axin1_34.2_B2	AGAGTCTGTTTTCTTGGTGTTTCGCAAATCATCCAgTAAACCgCC
Ax_Axin1_35.1_B2	CCTCgTAAATCCTCATCAAACTCACAGTTAGTACCTTCACTTTTC
Ax_Axin1_35.2_B2	CACATCCTCTGGAGGTGGGGCCACAAAATCATCCAgTAAACCgCC
Ax_Axin1_36.1_B2	CCTCgTAAATCCTCATCAAACCACTGCAGTATTTTCTGGTTCTTT
Ax_Axin1_36.2_B2	GCTAATCTCCTTCTCGCCTTCCACAAAATCATCCAgTAAACCgCC
Ax_Axin1_37.1_B2	CCTCgTAAATCCTCATCAAAAGACCCATGGGCAGTCTTCCTGTGA
Ax_Axin1_37.2_B2	CTGAGGCAATGGCTTCTTAGCACCTAAATCATCCAgTAAACCgCC
Ax_Sfrp2_1.1_B1	gAggAgggCAgCAAACggAACCCGCGAACAAAGAGCTGCGCCAGG
Ax_Sfrp2_1.2_B1	GATGTTGCAGTGCCCGATAACAAAATAgAAgAgTCTTCCTTTACg
Ax_Sfrp2_2.1_B1	gAggAgggCAgCAAACggAACTGAGAAGGATTGGCCGCTACTTTT
Ax_Sfrp2_2.2_B1	TGGTGGGCGGGGCCGCCTGACAATATAgAAgAgTCTTCCTTTACg
Ax_Sfrp2_3.1_B1	gAggAgggCAgCAAACggAATCAAACAGAGACTTCTCTTGATTTT
Ax_Sfrp2_3.2_B1	AGAGGGGAAGATCTGACCGTGTTCTTAgAAgAgTCTTCCTTTACg
Ax_Sfrp2_4.1_B1	gAggAgggCAgCAAACggAATGCATGCAGTGTCCCGGGTGCGTGG
Ax_Sfrp2_4.2_B1	TCTGCCCTGTCCCAAGCCCACTGAGTAgAAgAgTCTTCCTTTACg
Ax_Sfrp2_5.1_B1	gAggAgggCAgCAAACggAAGTCCCTCTCGCAGCACTGTAGCCCC
Ax_Sfrp2_5.2_B1	TCCTCCTTCCTTTTCTCCAACCTGCTAgAAgAgTCTTCCTTTACg
Ax_Sfrp2_6.1_B1	gAggAgggCAgCAAACggAACGAGGGCACTAGATAGCTAAACCCC
Ax_Sfrp2_6.2_B1	TGTGGAAGGTGTTGGAGAAACTCCTTAgAAgAgTCTTCCTTTACg
Ax_Sfrp2_7.1_B1	gAggAgggCAgCAAACggAATTACCAAACCAACCTGCCCCTCCCC
Ax_Sfrp2_7.2_B1	AGATCTTCCAACTCCTTGCAAAGGATAgAAgAgTCTTCCTTTACg
Ax_Sfrp2_8.1_B1	gAggAgggCAgCAAACggAAGCTCCTCTGTGTGTGAAGTGCCCAA
Ax_Sfrp2_8.2_B1	GCCGCTTACTCTACCGTGCCCTCCCTAgAAgAgTCTTCCTTTACg
Ax_Sfrp2_9.1_B1	gAggAgggCAgCAAACggAAAGTCGGCGAACTGAGGGTGGAAATG
Ax_Sfrp2_9.2_B1	GCACCCGCGGGACATCATTCAGCGCTAgAAgAgTCTTCCTTTACg
Ax_Sfrp2_10.1_B1	gAggAgggCAgCAAACggAATCCATGCAGTGCACGGCGGCGAAAA
Ax_Sfrp2_10.2_B1	CCGAAGGGGAAGAGCCCCGTGACGGTAgAAgAgTCTTCCTTTACg
Ax_Sfrp2_11.1_B1	gAggAgggCAgCAAACggAACTGCGCTTGTAGGAGTATTCTGGCT
Ax_Sfrp2_11.2_B1	AGGCTGGCCGGGATGGGCTTGCAGTTAgAAgAgTCTTCCTTTACg
Ax_Sfrp2_12.1_B1	gAggAgggCAgCAAACggAAGGGTACTCGATGCCGTGGCACAGCA
Ax_Sfrp2_12.2_B1	CCCAGCAGGTTGGGCAGCCGCATGTTAgAAgAgTCTTCCTTTACg
Ax_Sfrp2_13.1_B1	gAggAgggCAgCAAACggAATGCAGCACCTCCTTCAGCGTCTCGT
Ax_Sfrp2_13.2_B1	ACCAGCGGGATCCAGGAGGAGGCCTTAgAAgAgTCTTCCTTTACg
Ax_Sfrp2_14.1_B1	gAggAgggCAgCAAACggAATTGGTGTCCGGGTGGCACTGCTTCT
Ax_Sfrp2_14.2_B1	GGCGCGAAGAGCGAGCACAGGAACTTAgAAgAgTCTTCCTTTACg
Ax_Sfrp2_15.1_B1	gAggAgggCAgCAAACggAAGTCTCGTCCAGGTCGTCGATGCAGA
Ax_Sfrp2_15.2_B1	TCGCAGAGGGAGCGGCACGGCTGGATAgAAgAgTCTTCCTTTACg
Ax_Sfrp2_16.1_B1	gAggAgggCAgCAAACggAAACGGGCGCGCAGCTCTCCTTCACCT
Ax_Sfrp2_16.2_B1	GGCCACGGGAAGCCGAAGGCGGACATAgAAgAgTCTTCCTTTACg
Ax_Sfrp2_17.1_B1	gAggAgggCAgCAAACggAAAGGTCCTGGTCGTCGGCGGCCGGGG
Ax_Sfrp2_17.2_B1	ACCTTCAGCGCTTCCCTGGTGGGCGTAgAAgAgTCTTCCTTTACg
Ax_Sfrp2_18.1_B1	gAggAgggCAgCAAACggAATCGTTCCTGTTCTTGCAGGCGTCGC
Ax_Sfrp2_18.2_B1	AGGCTCTCCACGATGTCGTTGTCGTTAgAAgAgTCTTCCTTTACg
Ax_Sfrp2_19.1_B1	gAggAgggCAgCAAACggAAATCTTCAGGGCGAAGTCGTTCTTGC
Ax_Sfrp2_19.2_B1	TTGATGTAGGCGATCTCCTTCACCTTAgAAgAgTCTTCCTTTACg
Ax_Sfrp2_20.1_B1	gAggAgggCAgCAAACggAATTCTCCGGGATGATCTTGGTGTCAC
Ax_Sfrp2_20.2_B1	TTCAGCTTGTAGATGGTCTTGCTCTTAgAAgAgTCTTCCTTTACg
Ax_Sfrp2_21.1_B1	gAggAgggCAgCAAACggAATTCTTCAGCTCGCGCTCAGTCACGC
Ax_Sfrp2_21.2_B1	AGGCCATCCTTGAGCCAGAGCACCGTAgAAgAgTCTTCCTTTACg
Ax_Sfrp2_22.1_B1	gAggAgggCAgCAAACggAATCGTTCATCTCGTCGCACGTGCACT
Ax_Sfrp2_22.2_B1	CCCATGACCAGGTAGGGCGCGTTGATAgAAgAgTCTTCCTTTACg
Ax_Sfrp2_23.1_B1	gAggAgggCAgCAAACggAAATGACCAGCTCCCCGCCCAGCTTCT
Ax_Sfrp2_23.2_B1	CCCTTCTGCCAGCGCTTGACCGAGGTAgAAgAgTCTTCCTTTACg
Ax_Sfrp2_24.1_B1	gAggAgggCAgCAAACggAACGCGAGATCCGCTTGAACTCCCTCT
Ax_Sfrp2_24.2_B1	GACTAGCACTGCAGCTTCCGGATGCTAgAAgAgTCTTCCTTTACg
Ax_Sfrp2_25.1_B1	gAggAgggCAgCAAACggAAAAAGGCGGGCTCCGGCGCTGCACGA
Ax_Sfrp2_25.2_B1	GAACGGACGGGTGCTGAGAAGGTGCTAgAAgAgTCTTCCTTTACg
Ax_Sfrp2_26.1_B1	gAggAgggCAgCAAACggAACCATTCTTTCCTCGTGGTGTTTACG
Ax_Sfrp2_26.2_B1	CGAAATAACACAAAACACGCACTCGTAgAAgAgTCTTCCTTTACg
Ax_Sfrp2_27.1_B1	gAggAgggCAgCAAACggAAAGACCACCTCCTCCCGGCACAGCCA
Ax_Sfrp2_27.2_B1	ATTCCGACTGCGGGGCCATTATTTATAgAAgAgTCTTCCTTTACg
Ax_Sfrp2_28.1_B1	gAggAgggCAgCAAACggAAGCCTCACGCTGTTTCTGCCATTAAA
Ax_Sfrp2_28.2_B1	TGTGGCTGCCTTAGCCGAGGCTTGATAgAAgAgTCTTCCTTTACg
Ax_Sfrp2_30.1_B1	gAggAgggCAgCAAACggAAGAGACCAATACCAAGCAAAGTGGGG
Ax_Sfrp2_30.2_B1	CCGTCTCAGAACAGCTGTGGCCTAATAgAAgAgTCTTCCTTTACg
Ax_Sfrp2_31.1_B1	gAggAgggCAgCAAACggAAAAACAATTATCTCGCTGTTTACTGC
Ax_Sfrp2_31.2_B1	GCTCGAAGACTAGCCCGTAACATGTTAgAAgAgTCTTCCTTTACg
Ax_Sfrp2_32.1_B1	gAggAgggCAgCAAACggAATAACTCACAAGGCCAGAAATTAAAA
Ax_Sfrp2_32.2_B1	TCATAGACGGGGTGCAACACAGGGATAgAAgAgTCTTCCTTTACg
Ax_Sfrp2_33.1_B1	gAggAgggCAgCAAACggAACAAGACACACAAAGTTACTTCGGCA
Ax_Sfrp2_33.2_B1	AAAGTTTCAGTCTCTTGTCTTGCATTAgAAgAgTCTTCCTTTACg
Ax_Sfrp2_34.1_B1	gAggAgggCAgCAAACggAATTATTGTAGAAATACATCAAGCGTA
Ax_Sfrp2_34.2_B1	TGTGTGTATCAATTACACAGTGCGTTAgAAgAgTCTTCCTTTACg
Ax_Sfrp2_35.1_B1	gAggAgggCAgCAAACggAAGCTTCCGGGTCTGTTAACGTTGTGC
Ax_Sfrp2_35.2_B1	AGCAAAACTGAAATCAAGCGAATGGTAgAAgAgTCTTCCTTTACg
Ax_Sfrp2_36.1_B1	gAggAgggCAgCAAACggAAACGGTGCAGTTACATCTGCAAAATG
Ax_Sfrp2_36.2_B1	ACTGGGTATATTACAGTAAGGGTAATAgAAgAgTCTTCCTTTACg
Ax_Sfrp2_37.1_B1	gAggAgggCAgCAAACggAAATATTTTACAACTCCTTCAGGTAAA
Ax_Sfrp2_37.2_B1	GCGATATTTACAATATTGGTTAAAGTAgAAgAgTCTTCCTTTACg
Ax_Grem1_1.1_B2	CCTCgTAAATCCTCATCAAACAGCTCCACGCGCGGAGAGATGGGG
Ax_Grem1_1.2_B2	AGCAGAGCAGAGCGCGGGGCGGCTGAAATCATCCAgTAAACCgCC
Ax_Grem1_2.1_B2	CCTCgTAAATCCTCATCAAAGGCGCTGCAGATGCGCGGGCTCAGT
Ax_Grem1_2.2_B2	AGCCTAGGCGTGGGCACTCGCGGGGAAATCATCCAgTAAACCgCC
Ax_Grem1_3.1_B2	CCTCgTAAATCCTCATCAAATGTCAGGCGAAAGGCGGGCTCGTCC
Ax_Grem1_3.2_B2	GATTCTCTGCTTCTGGGCGCTATGTAAATCATCCAgTAAACCgCC
Ax_Grem1_4.1_B2	CCTCgTAAATCCTCATCAAAGTCCCGCGGGCTCCCGGGGCCAATC
Ax_Grem1_4.2_B2	TAGCTCCCCGTGCTCAGTATTCTGGAAATCATCCAgTAAACCgCC
Ax_Grem1_5.1_B2	CCTCgTAAATCCTCATCAAATCCTGTTGAGTGGGTGGGTGGAACA
Ax_Grem1_5.2_B2	CGCCAACTGCGTAGACCAATCGAAAAAATCATCCAgTAAACCgCC
Ax_Grem1_6.1_B2	CCTCgTAAATCCTCATCAAAGCATCAGCCCGTAGAGCAGGAGAAG
Ax_Grem1_6.2_B2	TTTTCTTTTCTCCCTCTGCCACAGGAAATCATCCAgTAAACCgCC
Ax_Grem1_7.1_B2	CCTCgTAAATCCTCATCAAAGTGGGATGGCTCCCTGAGACCCTCG
Ax_Grem1_7.2_B2	AGTCATTGGGCTGTGCCTTGTCGGGAAATCATCCAgTAAACCgCC
Ax_Grem1_8.1_B2	CCTCgTAAATCCTCATCAAACATGGCTGTGCCTTTTCCTCGCCCC
Ax_Grem1_8.2_B2	GCTGGACTCCAGCACCTCCTCGGCAAAATCATCCAgTAAACCgCC
Ax_Grem1_9.1_B2	CCTCgTAAATCCTCATCAAAGCGCTCAGTGACGTGAAGGGCTTCC
Ax_Grem1_9.2_B2	CTTACACCAGTCCCGCTTAAGGTACAAATCATCCAgTAAACCgCC
Ax_Grem1_10.1_B2	CCTCgTAAATCCTCATCAAAGTGGATGGTCTGCTTCAGCGGTTGG
Ax_Grem1_10.2_B2	GATGGTGCGGCTGTTGCAGCCTTCCAAATCATCCAgTAAACCgCC
Ax_Grem1_11.1_B2	CCTCgTAAATCCTCATCAAAGCACTGGCCGTAGCAGAAGCGGTTC
Ax_Grem1_11.2_B2	GACATGTCTGGGTATGTAGAAGGAGAAATCATCCAgTAAACCgCC
Ax_Grem1_12.1_B2	CCTCgTAAATCCTCATCAAAGGACTGGAAGGAGCCTTCCTCCCGG
Ax_Grem1_12.2_B2	GAACTTCTTGGGCTTGCAGAAGGAGAAATCATCCAgTAAACCgCC
Ax_Grem1_13.1_B2	CCTCgTAAATCCTCATCAAAGCAATTGAGCGTCACTGTCATGGTG
Ax_Grem1_13.2_B2	CTTCTTGGTGGGCGGCTGCAGCTCTAAATCATCCAgTAAACCgCC
Ax_Grem1_14.1_B2	CCTCgTAAATCCTCATCAAAACATTGCTTGACTCTGGTGATTCTT
Ax_Grem1_14.2_B2	CTACTCCAAGTCAATGGAGATGCAAAAATCATCCAgTAAACCgCC
Ax_Grem1_15.1_B2	CCTCgTAAATCCTCATCAAAGACCATTGGCCTGTCACTTGTCGAG
Ax_Grem1_15.2_B2	AAGCTAAACTGTCCTCTGCATTCTGAAATCATCCAgTAAACCgCC
Ax_Grem1_16.1_B2	CCTCgTAAATCCTCATCAAACTCTTCACCCATTTTCAGAGAGGTG
Ax_Grem1_16.2_B2	GGGCCGTGATTCAGGCATGTGTGGTAAATCATCCAgTAAACCgCC
Ax_Grem1_17.1_B2	CCTCgTAAATCCTCATCAAACACTGAAGACTTTACCCTTCCAAGG
Ax_Grem1_17.2_B2	CCATCAGGGCAGGGGTTATCCATCTAAATCATCCAgTAAACCgCC
Ax_Grem1_18.1_B2	CCTCgTAAATCCTCATCAAAAAAATTGAACTACAGTTCCCAGACA
Ax_Grem1_18.2_B2	GACAAGTCACCCTGATTTTCTGTTTAAATCATCCAgTAAACCgCC
Ax_Grem1_19.1_B2	CCTCgTAAATCCTCATCAAAGGGGTTCATGGTGAGATTATTTCCC
Ax_Grem1_19.2_B2	AGAGATGTGCAAAAGTTCAGAGATGAAATCATCCAgTAAACCgCC
Ax_Grem1_20.1_B2	CCTCgTAAATCCTCATCAAACGTAGGCAAGAGGCTCGGGGTGGGG
Ax_Grem1_20.2_B2	ACCGGGATCTTTCAAGGATGACAAGAAATCATCCAgTAAACCgCC
Ax_Grem1_21.1_B2	CCTCgTAAATCCTCATCAAAGGTGCAGAAGCAGCGGGAAATCCAT
Ax_Grem1_21.2_B2	TCCAGCATGTTGCTCAGAATTCAGAAAATCATCCAgTAAACCgCC
Ax_Grem1_22.1_B2	CCTCgTAAATCCTCATCAAACGTCCTCGTGCGTTGCGTTCTAAGA
Ax_Grem1_22.2_B2	ATTGGCTGTTGCTATAGCAGAGCGTAAATCATCCAgTAAACCgCC
Ax_Shh_1.1_B1	gAggAgggCAgCAAACggAATTATAGGCGAGCGGGGTCAGCTTTT
Ax_Shh_1.2_B1	TTCTCGGCCACGTTGGGGATGAACTTAgAAgAgTCTTCCTTTACg
Ax_Shh_2.1_B1	gAggAgggCAgCAAACggAAATCTTGCCTTCGTATCGCCCGCTGG
Ax_Shh_2.2_B1	TCTTTGAAGCGGTCGGAGTTGCGGGTAgAAgAgTCTTCCTTTACg
Ax_Shh_3.1_B1	gAggAgggCAgCAAACggAAAATGATGTCCGGGTTGTAATTGGGG
Ax_Shh_3.2_B1	CGCTCCGGTGTTCTCTTCGTCCTTATAgAAgAgTCTTCCTTTACg
Ax_Shh_4.1_B1	gAggAgggCAgCAAACggAACTTACACCTCTGGGTCATTAGCCTG
Ax_Shh_4.2_B1	TGAGATGGCTAGGGCGTTCAGCTTATAgAAgAgTCTTCCTTTACg
Ax_Shh_5.1_B1	gAggAgggCAgCAAACggAACTTCACCCCAGGCCACTGGTTCATC
Ax_Shh_5.2_B1	TTCATCCCAGCCTTCAGTCACCCGCTAgAAgAgTCTTCCTTTACg
Ax_Shh_6.1_B1	gAggAgggCAgCAAACggAACTGAGGTTGTGATGTCCACGGCCCG
Ax_Shh_6.2_B1	GCATGCCGTATTTGCTTCGGTCTCGTAgAAgAgTCTTCCTTTACg
Ax_Shh_7.1_B1	gAggAgggCAgCAAACggAAAACCCAATCAAAGCCGGCCTCCACG
Ax_Shh_7.2_B1	ATGAATGTGGGCCTTGGACTCGAAGTAgAAgAgTCTTCCTTTACg
Ax_Shh_8.1_B1	gAggAgggCAgCAAACggAATACCTTGGCGGATGCGGGAAAACAG
Ax_Shh_8.2_B1	CGGTCTGGTCACTCCATGCTCCAGGTAgAAgAgTCTTCCTTTACg
Ax_Shh_9.1_B1	gAggAgggCAgCAAACggAAAAGTCGCTGTAGACCAGCCTGCCCT
Ax_Shh_9.2_B1	GCCTCCTCCTTGTCCAGGAACATGATAgAAgAgTCTTCCTTTACg
Ax_Shh_10.1_B1	gAggAgggCAgCAAACggAAGTCACAGGGGCGTATGCACCTGCAC
Ax_Shh_10.2_B1	TTGTCTATGACCACGGTGCCGTGTGTAgAAgAgTCTTCCTTTACg
Ax_Shh_11.1_B1	gAggAgggCAgCAAACggAATCTCAAAGGGGCAAAGGCCCAGTGC
Ax_Shh_11.2_B1	AAAGATGGACAGGATGCCATAGCCCTAgAAgAgTCTTCCTTTACg
Ax_Shh_12.1_B1	gAggAgggCAgCAAACggAACGAGTACCAGTGCACGCCCTCTTTT
Ax_Shh_12.2_B1	CCATGTCCCTATGTGGTAGAGGATTTAgAAgAgTCTTCCTTTACg
Ax_Shh_13.1_B1	gAggAgggCAgCAAACggAAAGGGTGGATGGTGTCCGAGTGTAAC
Ax_Shh_13.2_B1	TCAGCTGGACTTTGCAGCCATTCCCTAgAAgAgTCTTCCTTTACg
Ax_Shh_14.1_B1	gAggAgggCAgCAAACggAACTTTGGACAGTCCTACTTTTGTTTT
Ax_Shh_14.2_B1	CCGGGGTCTTTGTTTCTTTGAAGTCTAgAAgAgTCTTCCTTTACg
Ax_Shh_15.1_B1	gAggAgggCAgCAAACggAACCAAGTTGCCGAGTGGAGAAGAAAA
Ax_Shh_15.2_B1	GTTTGCCAGTCCCATACCAATAAATTAgAAgAgTCTTCCTTTACg
Ax_Shh_16.1_B1	gAggAgggCAgCAAACggAATGAAAAGCCTGGTTTTCAGCTTGAC
Ax_Shh_16.2_B1	ATTTTCATTTCTTTTGTTTCGGAGTTAgAAgAgTCTTCCTTTACg
Ax_Shh_17.1_B1	gAggAgggCAgCAAACggAATTTGTCTGCTTTGCTTTAGAGTGTC
Ax_Shh_17.2_B1	AAGAAAACGTCTGGGATCTATGTTTTAgAAgAgTCTTCCTTTACg
Ax_Shh_18.1_B1	gAggAgggCAgCAAACggAAATAATATAGGTCTACAACACAAAGG
Ax_Shh_18.2_B1	CAACAAAGAGAATACAAACAAAGGCTAgAAgAgTCTTCCTTTACg
Ax_Shh_19.1_B1	gAggAgggCAgCAAACggAAATATCCAGTAGGCTGCAGAAAACGG
Ax_Shh_19.2_B1	ACATCAACTCAAACGCCAAACAAATTAgAAgAgTCTTCCTTTACg
Ax_Shh_20.1_B1	gAggAgggCAgCAAACggAATTGAAAGTCCCATTCACATCGTTAA
Ax_Shh_20.2_B1	ATTATCAAAACAAGTTATTAAAGGCTAgAAgAgTCTTCCTTTACg
Ax_Shh_21.1_B1	gAggAgggCAgCAAACggAAGTTCCCGATGCGGCCGGAGAGAAAA
Ax_Shh_21.2_B1	GCCTTCCAAACCCACCGCTTTCTGCTAgAAgAgTCTTCCTTTACg
Ax_Shh_22.1_B1	gAggAgggCAgCAAACggAACGGGACACAAATGATACATAGAAAA
Ax_Shh_22.2_B1	GAAAATTGTTTGTTCTACTGAAAGTTAgAAgAgTCTTCCTTTACg
Ax_Shh_23.1_B1	gAggAgggCAgCAAACggAAACTAATTTACAATTCTGTGTATAAA
Ax_Shh_23.2_B1	TTCGGTAAGTATTGATCTCGCAAAATAgAAgAgTCTTCCTTTACg
Ax_Shh_24.1_B1	gAggAgggCAgCAAACggAAGGAAAATATTAAAACACAAATAGAA
Ax_Shh_24.2_B1	ATAGGAAGGGGTCGAAACATTTAGATAgAAgAgTCTTCCTTTACg
Ax_Fgf8_1.1_B3	gTCCCTgCCTCTATATCTTTAGCCCTCTTCCTCCCCTCCTCTTGT
Ax_Fgf8_1.2_B3	AGTAGATTTGAGGCAGTGGTGGTGATTCCACTCAACTTTAACCCg
Ax_Fgf8_2.1_B3	gTCCCTgCCTCTATATCTTTTCTCTTGCCTTTTAACCCCGGGCGC
Ax_Fgf8_2.2_B3	ATAATATGTCCTTTTCTTCATTTAGTTCCACTCAACTTTAACCCg
Ax_Fgf8_3.1_B3	gTCCCTgCCTCTATATCTTTAAAGTTCGCTTTTCTGGATCGCTAG
Ax_Fgf8_3.2_B3	GTAGTGGAGGTGAGGCACGTGAAGCTTCCACTCAACTTTAACCCg
Ax_Fgf8_4.1_B3	gTCCCTgCCTCTATATCTTTACATTGCCACCTTGGATCACGGGCC
Ax_Fgf8_4.2_B3	CCTCTGCGAAGCACTAGCTTAGTGGTTCCACTCAACTTTAACCCg
Ax_Fgf8_5.1_B3	gTCCCTgCCTCTATATCTTTAAAGCGCCTGTCCTCCAGTAGCACC
Ax_Fgf8_5.2_B3	GGCGCTTTACGGATCGTTACCCGGCTTCCACTCAACTTTAACCCg
Ax_Fgf8_6.1_B3	gTCCCTgCCTCTATATCTTTTTGTCTGCAAATGGGAAGTCCCCGA
Ax_Fgf8_6.2_B3	GAATAAACCCCTTGCTGGAGCGATGTTCCACTCAACTTTAACCCg
Ax_Fgf8_7.1_B3	gTCCCTgCCTCTATATCTTTGATGAGTTCGATGGCAGGGGCTCGG
Ax_Fgf8_7.2_B3	TTATCGCTCGCAGGGCTTAACCCGTTTCCACTCAACTTTAACCCg
Ax_Fgf8_8.1_B3	gTCCCTgCCTCTATATCTTTTTCTGAACCCTTCGGACCGCTCTGG
Ax_Fgf8_8.2_B3	CGACGACTGACGAGCTCGCGTTGTTTTCCACTCAACTTTAACCCg
Ax_Fgf8_9.1_B3	gTCCCTgCCTCTATATCTTTCTTTGCTTGCATGCAGAGGACAAAA
Ax_Fgf8_9.2_B3	TGTCACCAGGCTCTGCTCCCTCACATTCCACTCAACTTTAACCCg
Ax_Fgf8_10.1_B3	gTCCCTgCCTCTATATCTTTGACCTGCACGTGCTTCCCACTGGTG
Ax_Fgf8_10.2_B3	CATGGCGTTGATCTTCTTGTTGCCATTCCACTCAACTTTAACCCg
Ax_Fgf8_11.1_B3	gTCCCTgCCTCTATATCTTTTAATTTGGCGTGCGAGTCGCCGTCG
Ax_Fgf8_11.2_B3	GCTTCCGAAGGTGTCCGTTTCCACATTCCACTCAACTTTAACCCg
Ax_Fgf8_12.1_B3	gTCCCTgCCTCTATATCTTTCGTCTCGGCTCCTTTAATGCGGACG
Ax_Fgf8_12.2_B3	CTTCTTGTTCATGCAGATGTAATAGTTCCACTCAACTTTAACCCg
Ax_Fgf8_13.1_B3	gTCCCTgCCTCTATATCTTTGCCATTGCTCTTGCCAATCAGCTTT
Ax_Fgf8_13.2_B3	CTCGGAGAAGACGCAGTCTTTGCCTTTCCACTCAACTTTAACCCg
Ax_Fgf8_14.1_B3	gTCCCTgCCTCTATATCTTTTGCCGTGTAGTTGTTCTCGAGCACT
Ax_Fgf8_14.2_B3	CCATCCTTCGTATTTGGCGTTTTGTTTCCACTCAACTTTAACCCg
Ax_Fgf8_15.1_B3	gTCCCTgCCTCTATATCTTTGCGGCCTTTCCTTGTGAAGGCCATG
Ax_Fgf8_15.2_B3	CTGCCTGGTCTTGGAGCCTTTCCTCTTCCACTCAACTTTAACCCg
Ax_Fgf8_16.1_B3	gTCCCTgCCTCTATATCTTTCTTCATGAAGTGGACCTCCCGCTGG
Ax_Fgf8_16.2_B3	CGTTGTTTGGTGGCCTTTCGGCAGTTTCCACTCAACTTTAACCCg
Ax_Fgf8_17.1_B3	gTCCCTgCCTCTATATCTTTTACAAACTCGAAGCGTCTATGAGGC
Ax_Fgf8_17.2_B3	TTTGCTCCGCCTGTTGAAAGGATAATTCCACTCAACTTTAACCCg
Ax_Fgf8_18.1_B3	gTCCCTgCCTCTATATCTTTCTATCGCGGTACGGAATGTCGAGTT
Ax_Fgf8_18.2_B3	GTGGATCGCTGAGGAGTGTTTTGGTTTCCACTCAACTTTAACCCg
Ax_Fgf8_19.1_B3	gTCCCTgCCTCTATATCTTTCATTTCATCCTTGTTTTGTATAAAA
Ax_Fgf8_19.2_B3	TAAGAGCATAGCTGAAAAGTCTTTGTTCCACTCAACTTTAACCCg
Ax_Fgf8_20.1_B3	gTCCCTgCCTCTATATCTTTAACTCTTGATTCTGTGTTTGATTTT
Ax_Fgf8_20.2_B3	CATCACATCCTTTCTCAGTTTTGCATTCCACTCAACTTTAACCCg
Ax_Fgf8_21.1_B3	gTCCCTgCCTCTATATCTTTTAACATGTATATGTACAAAAGAAAA
Ax_Fgf8_21.2_B3	AGCTTTTAAAATGAATCAACGCGTCTTCCACTCAACTTTAACCCg
Ax_Fgf8_22.1_B3	gTCCCTgCCTCTATATCTTTTACAGGTAGGAAACTCTGCAGAAAA
Ax_Fgf8_22.2_B3	GCCTGTAAACCAGGCAAACTCCATGTTCCACTCAACTTTAACCCg
Ax_Frem3_1.1_B4	CCTCAACCTACCTCCAACAAGTGCAGATGAGCAGCAGCAGAGCCG
Ax_Frem3_1.2_B4	TTCATGAGTAACACAACAATGACCAATTCTCACCATATTCGCTTC
Ax_Frem3_2.1_B4	CCTCAACCTACCTCCAACAATTCCCATCAGATGATCGCCTCCTCC
Ax_Frem3_2.2_B4	CTGCAATGGCTGTTGGTTGAGGACTATTCTCACCATATTCGCTTC
Ax_Frem3_3.1_B4	CCTCAACCTACCTCCAACAATGCCTTGTGGTCATAGTTTCGTTGC
Ax_Frem3_3.2_B4	TAGACCTCCGAGCTGTCACTGCCGCATTCTCACCATATTCGCTTC
Ax_Frem3_4.1_B4	CCTCAACCTACCTCCAACAAGGTTCCCATATTCATGAAGAGTTTT
Ax_Frem3_4.2_B4	ATTTCAGGAACCCCTCAAAGCTCTTATTCTCACCATATTCGCTTC
Ax_Frem3_5.1_B4	CCTCAACCTACCTCCAACAACCGAGAAGGGCAGCACCAACATATC
Ax_Frem3_5.2_B4	GGTAGGCCAGGAGAGCGGATGTGAGATTCTCACCATATTCGCTTC
Ax_Frem3_6.1_B4	CCTCAACCTACCTCCAACAAAATAAGGCACGTCTGGGCACAGGGC
Ax_Frem3_6.2_B4	TTGTCCCTGTGGAAGTTTTGTTCATATTCTCACCATATTCGCTTC
Ax_Frem3_7.1_B4	CCTCAACCTACCTCCAACAACTTATCCGCGTAAAGTCATCTTGGG
Ax_Frem3_7.2_B4	ATATGGTGGTCAAGAGGCCGCCAAAATTCTCACCATATTCGCTTC
Ax_Frem3_8.1_B4	CCTCAACCTACCTCCAACAAAAAACCAAAATAATACATACAAATC
Ax_Frem3_8.2_B4	AGCCTTATTGGACACACCCATTTATATTCTCACCATATTCGCTTC
Ax_Frem3_9.1_B4	CCTCAACCTACCTCCAACAAGTCATTCTAGTTTGACCTGAATACA
Ax_Frem3_9.2_B4	GGTCTGAGCATGGAGCTACATAAATATTCTCACCATATTCGCTTC
Ax_Frem3_10.1_B4	CCTCAACCTACCTCCAACAAGTTGTCCCGCTACCCTCCCAGGGAA
Ax_Frem3_10.2_B4	GGGAATATAAAACATCTGAGCATAGATTCTCACCATATTCGCTTC
Ax_Frem3_11.1_B4	CCTCAACCTACCTCCAACAAGTACGTTTCGCAATGGCATACGGAA
Ax_Frem3_11.2_B4	TAGCTGGTAAGTAAGGCACACAGTCATTCTCACCATATTCGCTTC
Ax_Frem3_12.1_B4	CCTCAACCTACCTCCAACAACGATTCCACAGAAGAGCGCCAGGGT
Ax_Frem3_12.2_B4	ATTCCAAAATACAGAAAGAGAACAGATTCTCACCATATTCGCTTC
Ax_Frem3_13.1_B4	CCTCAACCTACCTCCAACAACAGTTGCAGGATTGTCCTCAGCCCC
Ax_Frem3_13.2_B4	CAATGCTTGAACGGGATGTGCTCCTATTCTCACCATATTCGCTTC
Ax_Frem3_14.1_B4	CCTCAACCTACCTCCAACAAAATACTTGCCGGCTTGGGGTATATA
Ax_Frem3_14.2_B4	CAAGTTTTACCAGGCAACGCCTTTCATTCTCACCATATTCGCTTC
Ax_Frem3_15.1_B4	CCTCAACCTACCTCCAACAATTCAGGGCAATGCCATGCCAGCACT
Ax_Frem3_15.2_B4	CACTCACAGACTTTACTTCAGTGGTATTCTCACCATATTCGCTTC
Ax_Frem3_16.1_B4	CCTCAACCTACCTCCAACAAGAAGGCAGCGTGGAGCGGGTAAGTG
Ax_Frem3_16.2_B4	GAGCCTGTCCCTGCTCGTCTTTATGATTCTCACCATATTCGCTTC
Ax_Frem3_17.1_B4	CCTCAACCTACCTCCAACAACAATCTAGGGAATATGGACTTATGT
Ax_Frem3_17.2_B4	ACACGGGAAAACAGTAGTGTGAGGCATTCTCACCATATTCGCTTC
Ax_Frem3_18.1_B4	CCTCAACCTACCTCCAACAAAATTACTCTTCACATACTTTCAAAA
Ax_Frem3_18.2_B4	ACCAGGAAGGACTTTTAAAGTCGAAATTCTCACCATATTCGCTTC
Ax_Frem3_19.1_B4	CCTCAACCTACCTCCAACAAATTTGAGGTATAGGGGAAGAGGATA
Ax_Frem3_19.2_B4	ATACAAAGCTGGTTTCATTTAGCGTATTCTCACCATATTCGCTTC
Ax_Frem3_20.1_B4	CCTCAACCTACCTCCAACAACCAAGCGAGCCAGGCACTGAACAGA
Ax_Frem3_20.2_B4	GAGGGGACATCATTCACAGGAGCAGATTCTCACCATATTCGCTTC
Ax_Frem3_21.1_B4	CCTCAACCTACCTCCAACAACAAGAACCAAACCCAGTGTAAATAG
Ax_Frem3_21.2_B4	CCAGCACCTTAATCATGGCTCCTGAATTCTCACCATATTCGCTTC
Ax_Frem3_22.1_B4	CCTCAACCTACCTCCAACAACTTTACAGCCAAACTGGTAGCTGCC
Ax_Frem3_22.2_B4	TATTTACACTGTCCAGAAACTCATGATTCTCACCATATTCGCTTC
Ax_Frem3_23.1_B4	CCTCAACCTACCTCCAACAAAAACGGGCCTGCTAATTGAGTGACA
Ax_Frem3_23.2_B4	CTGAATAGTTGTGGGGCAACAACTGATTCTCACCATATTCGCTTC
Ax_Frem3_24.1_B4	CCTCAACCTACCTCCAACAAATAAATAGCTATCAGAGCGCATTTT
Ax_Frem3_24.2_B4	AGGGAAAATAAAACTGCTCGTTCATATTCTCACCATATTCGCTTC
Ax_Frem3_25.1_B4	CCTCAACCTACCTCCAACAACATGGGAAAGTGGAATAGAGACTAT
Ax_Frem3_25.2_B4	ATTGCTCATGGACTGAAGCTATCTGATTCTCACCATATTCGCTTC
Ax_Frem3_26.1_B4	CCTCAACCTACCTCCAACAAGGAGTTGTTCATTCGGGATCATCTT
Ax_Frem3_26.2_B4	AATTGCGTGTATCCAAAATGGCCGAATTCTCACCATATTCGCTTC
Ax_Mtrans_1.1_B2	CCTCgTAAATCCTCATCAAATTTGCCGAGTGATGTTGAGTCCGAA
Ax_Mtrans_1.2_B2	CCGGATCTCGGAGCCCAAAGTTTGCAAATCATCCAgTAAACCgCC
Ax_Mtrans_2.1_B2	CCTCgTAAATCCTCATCAAACACTGGGAAGAAGCGTTCCGGGTAC
Ax_Mtrans_2.2_B2	CAACACCTTTGGCACAAAGCTCTCTAAATCATCCAgTAAACCgCC
Ax_Mtrans_3.1_B2	CCTCgTAAATCCTCATCAAAGGAGTGGATGCTCGGATTGGAACTT
Ax_Mtrans_3.2_B2	GAGAGATGCATGCTCCTGGCCCTTGAAATCATCCAgTAAACCgCC
Ax_Mtrans_4.1_B2	CCTCgTAAATCCTCATCAAATGGCGATGGGGCGAACCTGAACTTG
Ax_Mtrans_4.2_B2	GTAATTGAAGACCATTTTCGGGATAAAATCATCCAgTAAACCgCC
Ax_Mtrans_5.1_B2	CCTCgTAAATCCTCATCAAAGAAGGGCGCCTCTTTCTTTTCCTTT
Ax_Mtrans_5.2_B2	CCCACATCCGACGTCTGCTACCAGAAAATCATCCAgTAAACCgCC
Ax_Mtrans_6.1_B2	CCTCgTAAATCCTCATCAAAGAAGTAGGGTGCCAGTCCACGGGTG
Ax_Mtrans_6.2_B2	GCTAACATCGACTCCAACCACTTTCAAATCATCCAgTAAACCgCC
Ax_Mtrans_7.1_B2	CCTCgTAAATCCTCATCAAATTGCTTTGCCTCCGAGATCTGGGCT
Ax_Mtrans_7.2_B2	GTAGGAAATGTTGGCATCCAAGGTAAAATCATCCAgTAAACCgCC
Ax_Mtrans_8.1_B2	CCTCgTAAATCCTCATCAAAGTCAAATGGGAGCAGGTCCGCCGAG
Ax_Mtrans_8.2_B2	TGAGGTGACCAGATCCACAGAGCTGAAATCATCCAgTAAACCgCC
Ax_Mtrans_9.1_B2	CCTCgTAAATCCTCATCAAACAGGTTGAACCAGTGGACGGCAGTC
Ax_Mtrans_9.2_B2	GCGGTCCGCCTCCTTCAGGAACTTCAAATCATCCAgTAAACCgCC
Ax_Mtrans_10.1_B2	CCTCgTAAATCCTCATCAAAAGCAAGACAGCCATTGGGTTTGAGG
Ax_Mtrans_10.2_B2	GGGTATGTAGCCTGACAGGGTGTGCAAATCATCCAgTAAACCgCC
Ax_Mtrans_11.1_B2	CCTCgTAAATCCTCATCAAAGCTCTCTGAACGGTCCTTATAGAAC
Ax_Mtrans_11.2_B2	CATAGCCTCCTTAAAGACAGCCGATAAATCATCCAgTAAACCgCC
Ax_Mtrans_12.1_B2	CCTCgTAAATCCTCATCAAATTCATGGGAATAATTAAAGAGGAAC
Ax_Mtrans_12.2_B2	GTATTTGTCTCTGACGTGAAAGAAGAAATCATCCAgTAAACCgCC
Ax_Mtrans_13.1_B2	CCTCgTAAATCCTCATCAAATCGGAAATGGTATCCACTCTCTTTT
Ax_Mtrans_13.2_B2	AGCTCTGTCACTGTCATGGGAAATGAAATCATCCAgTAAACCgCC
Ax_Mtrans_14.1_B2	CCTCgTAAATCCTCATCAAAATGTAGAGAGACTCCAGGAATCCCA
Ax_Mtrans_14.2_B2	GGATCCAGTGCCTTGTAGGTCTGGTAAATCATCCAgTAAACCgCC
Ax_Mtrans_15.1_B2	CCTCgTAAATCCTCATCAAACGCCCAATGTTTCCAGAATCCTTTT
Ax_Mtrans_15.2_B2	AGTCCACTTTGGTGTCCATTGAAGTAAATCATCCAgTAAACCgCC
Ax_Mtrans_16.1_B2	CCTCgTAAATCCTCATCAAACCACGACACAGTAATACTCTGCCAC
Ax_Mtrans_16.2_B2	AGTTGATCCACTATGCAGGTTTTCGAAATCATCCAgTAAACCgCC
Ax_Mtrans_17.1_B2	CCTCgTAAATCCTCATCAAATAAGGTGCGGCTTGTTGAGGCCCTG
Ax_Mtrans_17.2_B2	GGCTAATGTGCATTATTTGTAAGTCAAATCATCCAgTAAACCgCC
Ax_Mtrans_18.1_B2	CCTCgTAAATCCTCATCAAAGTGGTGTCAAGGGTCAACCTGGTCC
Ax_Mtrans_18.2_B2	AAATTGGAGAATGTATGTAGTTGCCAAATCATCCAgTAAACCgCC
Ax_Mtrans_19.1_B2	CCTCgTAAATCCTCATCAAACCTGATTAAGAATATACATCATTTT
Ax_Mtrans_19.2_B2	TCTACAATCATGTGAAGCATCGCTAAAATCATCCAgTAAACCgCC
Ax_Mtrans_20.1_B2	CCTCgTAAATCCTCATCAAATTTATTGCTTTGACACCTATTCTAG
Ax_Mtrans_20.2_B2	TCAAACCCTGTAATCCCTGACATCCAAATCATCCAgTAAACCgCC
Ax_Mtrans_21.1_B2	CCTCgTAAATCCTCATCAAACAGTTCCTTTATGTGAGCCATAAAA
Ax_Mtrans_21.2_B2	CAGTGATTCCAAAGTGCTAAGTAATAAATCATCCAgTAAACCgCC
Ax_Mtrans_22.1_B2	CCTCgTAAATCCTCATCAAATCTTCAAGGTCTCCATTGGTATCTG
Ax_Mtrans_22.2_B2	CATGTTGCATGTTTCTGCGTAACGCAAATCATCCAgTAAACCgCC
Ax_Mtrans_23.1_B2	CCTCgTAAATCCTCATCAAATGATTGATATTAGACAAAGGTGGCT
Ax_Mtrans_23.2_B2	ATATCCTCAAAGAAAAGCCAAAATAAAATCATCCAgTAAACCgCC
Ax_Mtrans_24.1_B2	CCTCgTAAATCCTCATCAAACAGAAGTTGGAGGTTAGGTGATTTT
Ax_Mtrans_24.2_B2	TTAGTGGCACAGAGTATCAGTGCAAAAATCATCCAgTAAACCgCC
Ax_Bmp2_1.1_B2	CCTCgTAAATCCTCATCAAACAGGAGCGCTCCGCCAGCCGCGCCA
Ax_Bmp2_1.2_B2	TACCAGGGCCAGGGCCTGGACCTCCAAATCATCCAgTAAACCgCC
Ax_Bmp2_2.1_B2	CCTCgTAAATCCTCATCAAATGAAGCGGCGGCCCAGCCCGAGCGC
Ax_Bmp2_2.2_B2	AGCTCCGCCTGCTGCACATGTTCGGAAATCATCCAgTAAACCgCC
Ax_Bmp2_3.1_B2	CCTCgTAAATCCTCATCAAATCCCGGAGGTGGGCCGGCGCCGCTT
Ax_Bmp2_3.2_B2	TGCTGCTGGGCGGCTCGGTGGGGCTAAATCATCCAgTAAACCgCC
Ax_Bmp2_4.1_B2	CCTCgTAAATCCTCATCAAACGTGTCTGGTGCTGCTCCTGTACCA
Ax_Bmp2_4.2_B2	GGTTGACGATGGTGGCCGGGATGCGAAATCATCCAgTAAACCgCC
Ax_Bmp2_5.1_B2	CCTCgTAAATCCTCATCAAATTCGTAGCCCAGCTGCAGCTTCCTG
Ax_Bmp2_5.2_B2	GCTTCCAATGGATGTTTCCAAGCGCAAATCATCCAgTAAACCgCC
Ax_Bmp2_6.1_B2	CCTCgTAAATCCTCATCAAAGCCCATTAGGCGGCCGAGGTGCCCC
Ax_Bmp2_6.2_B2	TTTTCCCAGCGCCGAGTCCCTAGGGAAATCATCCAgTAAACCgCC
Ax_Bmp2_7.1_B2	CCTCgTAAATCCTCATCAAACGCTGGCCTGCTCGTGGCTTCTTTT
Ax_Bmp2_7.2_B2	GGTGGGACGGAGACTGTATTGTGCAAAATCATCCAgTAAACCgCC
Ax_Bmp2_8.1_B2	CCTCgTAAATCCTCATCAAATGTGTGGAGGAGCCGCCGCCGCCCC
Ax_Bmp2_8.2_B2	TACTTGGTGGGATTCTTGGCTGTGCAAATCATCCAgTAAACCgCC
Ax_Bmp2_9.1_B2	CCTCgTAAATCCTCATCAAAGCAGACAGCCCTCCTCCGGACCCCA
Ax_Bmp2_9.2_B2	GAGGGATGTGGACAGGACAGCCCGAAAATCATCCAgTAAACCgCC
Ax_Bmp2_10.1_B2	CCTCgTAAATCCTCATCAAAGCCTGCTACCTCTCGGCGCCCGGCC
Ax_Bmp2_10.2_B2	GGAGCTCGGCGAGTGGGCGGCGCCTAAATCATCCAgTAAACCgCC
Ax_Bmp2_11.1_B2	CCTCgTAAATCCTCATCAAAAATCAGCAGAGTGCGCCGGCTCCAG
Ax_Bmp2_11.2_B2	CTGCGCGCTGGCAGACCCTTCCCCTAAATCATCCAgTAAACCgCC
Ax_Bmp2_12.1_B2	CCTCgTAAATCCTCATCAAACAGCAGGCAAGGAGGTGTGGGTACC
Ax_Bmp2_12.2_B2	GTGAGGAGTTTCCACACTCGGGGCGAAATCATCCAgTAAACCgCC
Ax_Bmp2_13.1_B2	CCTCgTAAATCCTCATCAAAGAGGGATGGCTTTCTAATGACGGGG
Ax_Bmp2_13.2_B2	ATAGGACAAGGAACCAACCCTGCGAAAATCATCCAgTAAACCgCC
Ax_Bmp2_14.1_B2	CCTCgTAAATCCTCATCAAAAACTCCCTCGCCCGTCTGCAACCCC
Ax_Bmp2_14.2_B2	TTTGAAACATCGAGAACTCTTTGAGAAATCATCCAgTAAACCgCC
Ax_Bmp2_15.1_B2	CCTCgTAAATCCTCATCAAATCCCACCCGGGTGCACGCCCGCACC
Ax_Bmp2_15.2_B2	GGAAACCACCTGCAGCCTCAGCGCGAAATCATCCAgTAAACCgCC
Ax_Bmp2_16.1_B2	CCTCgTAAATCCTCATCAAAGCCCCGACTCCTTAACCCGCACCCC
Ax_Bmp2_16.2_B2	GCGATGGGCTACATTGCGCACGCTCAAATCATCCAgTAAACCgCC
Ax_Bmp2_17.1_B2	CCTCgTAAATCCTCATCAAAGGTCCCACAGTCTGCTTGGGAAAGT
Ax_Bmp2_17.2_B2	GCCGGCACTGCTCCCAGTGCCCTCGAAATCATCCAgTAAACCgCC
Ax_Bmp2_18.1_B2	CCTCgTAAATCCTCATCAAAACATCTCGCGCACCCTGGGGACCCC
Ax_Bmp2_18.2_B2	TCCCTGCACTGTGACAGGGCAGAGGAAATCATCCAgTAAACCgCC
Ax_Bmp2_19.1_B2	CCTCgTAAATCCTCATCAAAATCAGCGCACAACACACTGGGCTGC
Ax_Bmp2_19.2_B2	GCAGCCGCCTCGAGGAACGCCGCAGAAATCATCCAgTAAACCgCC
Ax_Bmp2_20.1_B2	CCTCgTAAATCCTCATCAAAACTGCCGAGCCCGTGCGTGCCCGCC
Ax_Bmp2_20.2_B2	CAGAGAGGGAGCGGAGACAGCTGAGAAATCATCCAgTAAACCgCC
Ax_Bmp2_21.1_B2	CCTCgTAAATCCTCATCAAAGATTGGACGCTGACATGCAAGCCCC
Ax_Bmp2_21.2_B2	GGACTCGAGCGAGCTACGCAGACTCAAATCATCCAgTAAACCgCC
Ax_Bmp2_22.1_B2	CCTCgTAAATCCTCATCAAAAACCGCTTAGCAGGTTGTATACCCC
Ax_Bmp2_22.2_B2	TTCTACCAGTCCCATTCTGCGACGCAAATCATCCAgTAAACCgCC
Ax_Bmp2_23.1_B2	CCTCgTAAATCCTCATCAAATTCAGCGAGACAGATAAAACAGGGC
Ax_Bmp2_23.2_B2	TTTATTTTAATTAACCTCACACATGAAATCATCCAgTAAACCgCC
Ax_Bmp2_24.1_B2	CCTCgTAAATCCTCATCAAATTAACTTGCTGCAGTTTTGGTTTCC
Ax_Bmp2_24.2_B2	TATTCCTGGGGTCCGGCGACTGGCCAAATCATCCAgTAAACCgCC
Ax_Bmp7_1.1_B1	gAggAgggCAgCAAACggAACCAGGGGAGCAGCAGAAGCCAGCTG
Ax_Bmp7_1.2_B1	CCTGCAGGGCACAGCGCCGATACCCTAgAAgAgTCTTCCTTTACg
Ax_Bmp7_2.1_B1	gAggAgggCAgCAAACggAACACCCAAGAGACAGCAGAACACCGC
Ax_Bmp7_2.2_B1	GGGAGACCCACTCCCCGGAGAGATCTAgAAgAgTCTTCCTTTACg
Ax_Bmp7_3.1_B1	gAggAgggCAgCAAACggAACAACAGCAGAGATAGCCACCCCTGG
Ax_Bmp7_3.2_B1	GAGGGGCTGCATTACCCAATGGGCATAgAAgAgTCTTCCTTTACg
Ax_Bmp7_4.1_B1	gAggAgggCAgCAAACggAAGTGCGTGCCGGAGAGCAGAGCAGAG
Ax_Bmp7_4.2_B1	CTGCCGGCAAACGCCGCGCCGGCTCTAgAAgAgTCTTCCTTTACg
Ax_Bmp7_5.1_B1	gAggAgggCAgCAAACggAACAGACCTAAGCTGCCCGCAGCCTGT
Ax_Bmp7_5.2_B1	GCTGTGTGTTCGCACTGCTCCTCCCTAgAAgAgTCTTCCTTTACg
Ax_Bmp7_6.1_B1	gAggAgggCAgCAAACggAATCTGTTCCACAAAGGCACGCAGAGG
Ax_Bmp7_6.2_B1	GTGCTCCTCTTTCTGTGTTTTCCTCTAgAAgAgTCTTCCTTTACg
Ax_Bmp7_7.1_B1	gAggAgggCAgCAAACggAAGACAAGAGACCCACCCTTTTGTTTT
Ax_Bmp7_7.2_B1	CCTGCTGCTGACAAGGAATTAAGGGTAgAAgAgTCTTCCTTTACg
Ax_Bmp7_8.1_B1	gAggAgggCAgCAAACggAATCCGTGCCTTCACTCAACCACTCCC
Ax_Bmp7_8.2_B1	CCCACCGCGCGCATCTGACTGTTAATAgAAgAgTCTTCCTTTACg
Ax_Bmp7_9.1_B1	gAggAgggCAgCAAACggAAAAAGGTTGCTGCTGGGAATCTGCTG
Ax_Bmp7_9.2_B1	TGCATTCATTGTCGACTACCACCATTAgAAgAgTCTTCCTTTACg
Ax_Bmp7_10.1_B1	gAggAgggCAgCAAACggAAACTTTAAGCGTTCACATTTGAGGGA
Ax_Bmp7_10.2_B1	ATTCTGGCCTTCTTCTGATCTTCTGTAgAAgAgTCTTCCTTTACg
Ax_Bmp7_11.1_B1	gAggAgggCAgCAAACggAATGGCCAGTCAATGTCACCTTGAAAA
Ax_Bmp7_11.2_B1	TCCATGTTTGGTGCATGCCATGGGGTAgAAgAgTCTTCCTTTACg
Ax_Bmp7_12.1_B1	gAggAgggCAgCAAACggAACTGTATGTAAATTTTAATGTTAATG
Ax_Bmp7_12.2_B1	GTGCTTCCGGTACATTTGTTAGAAATAgAAgAgTCTTCCTTTACg
Ax_Bmp7_13.1_B1	gAggAgggCAgCAAACggAAAGCTTGAACGCAGGGTTTATATTTT
Ax_Bmp7_13.2_B1	AAAAGCTTTAAAACATGTAATGGGGTAgAAgAgTCTTCCTTTACg
Ax_Bmp7_14.1_B1	gAggAgggCAgCAAACggAATCTATGAGTTTAGGAACTGATCCCA
Ax_Bmp7_14.2_B1	AGCAATTTGTTTGTGAGACTTCACCTAgAAgAgTCTTCCTTTACg
Ax_Bmp7_15.1_B1	gAggAgggCAgCAAACggAAATGTACTGTTTACCAAATCACGTTA
Ax_Bmp7_15.2_B1	AAAATAATAATTGTTCTCCTACGATTAgAAgAgTCTTCCTTTACg
Ax_Bmp7_16.1_B1	gAggAgggCAgCAAACggAATTCTAATTAACACTGACAGTATTTT
Ax_Bmp7_16.2_B1	GTGCTTCAGGCAATGTTTCCAGTGCTAgAAgAgTCTTCCTTTACg
Ax_Bmp7_17.1_B1	gAggAgggCAgCAAACggAAAGATGATGTTCTCGCAGCTGCCGGT
Ax_Bmp7_17.2_B1	GTTTCTGCCTTTCTTTGAACTGCGGTAgAAgAgTCTTCCTTTACg
Ax_Bmp7_18.1_B1	gAggAgggCAgCAAACggAATGCCGCTATTCCTGTCATGCACACA
Ax_Bmp7_18.2_B1	GGAGCAGTGGTTTTGCTACCGGGCTTAgAAgAgTCTTCCTTTACg
Ax_Bmp7_19.1_B1	gAggAgggCAgCAAACggAAGTGGTCACTAAACACTGAATGAGAG
Ax_Bmp7_19.2_B1	TGCTGCTAGCCGAGCTCTAGCTTTCTAgAAgAgTCTTCCTTTACg
Ax_Bmp7_20.1_B1	gAggAgggCAgCAAACggAAGGTCATGCCTCTGATGCTCCTAAAA
Ax_Bmp7_20.2_B1	TCCGGCAATTTACCATTGGCGGTAATAgAAgAgTCTTCCTTTACg
Ax_Bmp7_21.1_B1	gAggAgggCAgCAAACggAAGAATAACCAGCCAGCGGTACAATCC
Ax_Bmp7_21.2_B1	AAAGGGTGATGAGGCTACTGTCGATTAgAAgAgTCTTCCTTTACg
Ax_Bmp7_22.1_B1	gAggAgggCAgCAAACggAAGATTACAAAAGCTAGGCTTTCACCT
Ax_Bmp7_22.2_B1	CACTGAAATCACACTCTTGAACTATTAgAAgAgTCTTCCTTTACg
Ax_Bmp7_23.1_B1	gAggAgggCAgCAAACggAATTTGGACTTAAATTATGTTGAGCAA
Ax_Bmp7_23.2_B1	CGTAGCCAAATCTGTTGGGCATTTATAgAAgAgTCTTCCTTTACg
Ax_Bmp7_24.1_B1	gAggAgggCAgCAAACggAACAGTGCCTCGGAAAGGTATGGTTGG
Ax_Bmp7_24.2_B1	CAACATAACTGGGGTTTCATAGCAGTAgAAgAgTCTTCCTTTACg
Ax_Fgf10_1.1_B2	CCTCgTAAATCCTCATCAAAGTTCTGGAGCTCGCGGCAGCAGAGA
Ax_Fgf10_1.2_B2	CCCTTCCTCAGTACCCATTCGCACAAAATCATCCAgTAAACCgCC
Ax_Fgf10_2.1_B2	CCTCgTAAATCCTCATCAAACAGGGCAGCTGGGACAAGGCGGCGG
Ax_Fgf10_2.2_B2	CAGGACACCCAGAGTAGCAGCGCCAAAATCATCCAgTAAACCgCC
Ax_Fgf10_3.1_B2	CCTCgTAAATCCTCATCAAAGCCAGGTCATGGCAGGTGACCGAGA
Ax_Fgf10_3.2_B2	GCGACCTCCGGCGACAGCATGTCCCAAATCATCCAgTAAACCgCC
Ax_Fgf10_4.1_B2	CCTCgTAAATCCTCATCAAACGCCCGACCACAGGCACCGAGCTAT
Ax_Fgf10_4.2_B2	TCGAGGTGTTTGTAGCTGCGCACTTAAATCATCCAgTAAACCgCC
Ax_Fgf10_5.1_B2	CCTCgTAAATCCTCATCAAAAGGAGCCTCCTCAAGCGCACATCTC
Ax_Fgf10_5.2_B2	ATCTTGAGGAAGTAGTTGGTAACGCAAATCATCCAgTAAACCgCC
Ax_Fgf10_6.1_B2	CCTCgTAAATCCTCATCAAAGTTCCGCTGACCTTGCCGTCCGCAT
Ax_Fgf10_6.2_B2	ACACTGTACGGGCAGTCCACTTTGGAAATCATCCAgTAAACCgCC
Ax_Fgf10_7.1_B2	CCTCgTAAATCCTCATCAAACCAACATCCACTGATGTGATCTCCA
Ax_Fgf10_7.2_B2	CTGTATACACCTTTCACTGCAACAAAAATCATCCAgTAAACCgCC
Ax_Fgf10_8.1_B2	CCTCgTAAATCCTCATCAAATTCTCGTTCATAGCTAAATAATAGT
Ax_Fgf10_8.2_B2	AATTCTCTAGAACCGTAGACCCTTCAAATCATCCAgTAAACCgCC
Ax_Fgf10_9.1_B2	CCTCgTAAATCCTCATCAAACGCTCCTTCAGTTTACAATCTGTAG
Ax_Fgf10_9.2_B2	TATGTGTTGTACTTATTTTCCTCCAAAATCATCCAgTAAACCgCC
Ax_Fgf10_10.1_B2	CCTCgTAAATCCTCATCAAATGCTTGTGCCTCCATTTGTAAGAGG
Ax_Fgf10_10.2_B2	CCATTCAGGGCCACAAACATTTGCCAAATCATCCAgTAAACCgCC
Ax_Fgf10_11.1_B2	CCTCgTAAATCCTCATCAAAGGAAGGAAGTGGGCAGAGGTGTTTT
Ax_Fgf10_11.2_B2	CTGATGTAATGTCTATCGATCTGCAAAATCATCCAgTAAACCgCC
Ax_Fgf10_12.1_B2	CCTCgTAAATCCTCATCAAAAACCACGCCAACCGCCAACTCCTTC
Ax_Fgf10_12.2_B2	TGTACTTGGCAAGAGACCCTTTCGTAAATCATCCAgTAAACCgCC
Ax_Fgf10_13.1_B2	CCTCgTAAATCCTCATCAAATGGCGACTCTTCTCGAGGATCACCA
Ax_Fgf10_13.2_B2	TGCAGTGCTCCTTTCCATGTTACTGAAATCATCCAgTAAACCgCC
Ax_Fgf10_14.1_B2	CCTCgTAAATCCTCATCAAAGCGAGAAAGGGGCACGCAGTATTCG
Ax_Fgf10_14.2_B2	GGCATCAAAATGTGTGATTGATAATAAATCATCCAgTAAACCgCC
Ax_Fgf10_15.1_B2	CCTCgTAAATCCTCATCAAATGGTAACTCCAAACAGTTTATTCAG
Ax_Fgf10_15.2_B2	TTTAAGATAACGGGCTAATCTTAGAAAATCATCCAgTAAACCgCC
Ax_Fgf10_16.1_B2	CCTCgTAAATCCTCATCAAAAACCCATTTGCTTCGATCATTTCAA
Ax_Fgf10_16.2_B2	AAATGGCTTAGCCTACATCACGCTAAAATCATCCAgTAAACCgCC
Ax_Fgf10_17.1_B2	CCTCgTAAATCCTCATCAAAGAATAGAAATGGCAGCGCCTGAAAA
Ax_Fgf10_17.2_B2	CAAATGGACCCGTTGACGCCGAGCCAAATCATCCAgTAAACCgCC
Ax_Fgf10_18.1_B2	CCTCgTAAATCCTCATCAAATTTTGACTGTTTGAACTTGTACCCC
Ax_Fgf10_18.2_B2	CAAACCACATCAAACTTCAGTCCAAAAATCATCCAgTAAACCgCC
Ax_Fgf10_19.1_B2	CCTCgTAAATCCTCATCAAACGAATAAATCATGGACATCCCTTTT
Ax_Fgf10_19.2_B2	TCACTTCTCCATTAGCTAAGATATTAAATCATCCAgTAAACCgCC
Ax_Fgf10_20.1_B2	CCTCgTAAATCCTCATCAAAGCATGCACATACTGAATACATGAAC
Ax_Fgf10_20.2_B2	TCAATATAACTGTAGAAATACATATAAATCATCCAgTAAACCgCC
Ax_Fgf10_21.1_B2	CCTCgTAAATCCTCATCAAATTGTGAATGGACTTTCCGGGGCTTC
Ax_Fgf10_21.2_B2	TTGACCTTTTAGTTGACCCAGCGTAAAATCATCCAgTAAACCgCC
Ax_Fgf10_22.1_B2	CCTCgTAAATCCTCATCAAAGCGTGTCCCAATTCTTAAATATTAC
Ax_Fgf10_22.2_B2	CATTTTCCAGAATTATTCTAATAATAAATCATCCAgTAAACCgCC
Ax_Fgf10_23.1_B2	CCTCgTAAATCCTCATCAAAGGCTGAGCTTCTGGAAGCTTTAAAA
Ax_Fgf10_23.2_B2	CTAACAAAACAATTCAAAGTATGGGAAATCATCCAgTAAACCgCC
Ax_Fgf10_24.1_B2	CCTCgTAAATCCTCATCAAATTACATAGCTGATTCTGTACTTCTG
Ax_Fgf10_24.2_B2	GAAGGTTGTGGTAGAAATGGCTGCTAAATCATCCAgTAAACCgCC
Ax_Hand2_1.1_B3	gTCCCTgCCTCTATATCTTTAGCAAAACCCTCGAGGATCACAGAC
Ax_Hand2_1.2_B3	CTTCTGGCCCGGCACTCTTCCACCCTTCCACTCAACTTTAACCCg
Ax_Hand2_2.1_B3	gTCCCTgCCTCTATATCTTTTGTGTTGGAGTTCACTCAAATCCCC
Ax_Hand2_2.2_B3	TGGACGACTCTTCTTGAAGTCCTGGTTCCACTCAACTTTAACCCg
Ax_Hand2_3.1_B3	gTCCCTgCCTCTATATCTTTACCGTCGCGCCTGGGAGCCCAGCGC
Ax_Hand2_3.2_B3	TCGACCTCCGGCCTCCCCGGCACCATTCCACTCAACTTTAACCCg
Ax_Hand2_4.1_B3	gTCCCTgCCTCTATATCTTTGGACGCTCCCCGTTGCTCCCCGGGG
Ax_Hand2_4.2_B3	CCTCAGAGTTGTGTCCAGTTCCCCATTCCACTCAACTTTAACCCg
Ax_Hand2_5.1_B3	gTCCCTgCCTCTATATCTTTCCAGGGTGGTGGTGAGGGAAGCCCC
Ax_Hand2_5.2_B3	GGGTAACCCTCGTGGTGGTGGTGCATTCCACTCAACTTTAACCCg
Ax_Hand2_6.1_B3	gTCCCTgCCTCTATATCTTTATGGCAGCGGCCCGTCGCCGCTGCG
Ax_Hand2_6.2_B3	CCAGCCGTGGAAGTAGGGGCTGTCTTTCCACTCAACTTTAACCCg
Ax_Hand2_7.1_B3	gTCCCTgCCTCTATATCTTTGTGCTCAGCAGCGCTCCCGCGCCCC
Ax_Hand2_7.2_B3	GCCGTGCCCCTGCGCTTCACCGGCCTTCCACTCAACTTTAACCCg
Ax_Hand2_8.1_B3	gTCCCTgCCTCTATATCTTTTGCGTGCGGCGCCGCTCCTTGCGGT
Ax_Hand2_8.2_B3	AGCTCCGCGAAGGCGCTGTTGATGCTTCCACTCAACTTTAACCCg
Ax_Hand2_9.1_B3	gTCCCTgCCTCTATATCTTTGCGGGCACGTTGGGGATGCACTCGC
Ax_Hand2_9.2_B3	GTCTTGATCTTGGAGAGCTTGGTGTTTCCACTCAACTTTAACCCg
Ax_Hand2_10.1_B3	gTCCCTgCCTCTATATCTTTGCGATGTAGCTGGTGGCTAGGCGCA
Ax_Hand2_10.2_B3	TCCTTGGCCAGCAGGTCCATGAGGTTTCCACTCAACTTTAACCCg
Ax_Hand2_11.1_B3	gTCCCTgCCTCTATATCTTTCGGAAGGCCTCGGCCTCGCTCTGCT
Ax_Hand2_11.2_B3	CCGCCGCCGCGCTGCTTGAGGTCGGTTCCACTCAACTTTAACCCg
Ax_Hand2_12.1_B3	gTCCCTgCCTCTATATCTTTCGCTTGTCCTCCTTGCACTCTGCGC
Ax_Hand2_12.2_B3	TTCAAGAGTTCATTCAGCTCTTTCTTTCCACTCAACTTTAACCCg
Ax_Hand2_13.1_B3	gTCCCTgCCTCTATATCTTTTTCTTGTCGTTGCTGCCGACGGTAC
Ax_Hand2_13.2_B3	TGAGGCCAGCCAGTCCTGCCCTTGCTTCCACTCAACTTTAACCCg
Ax_Hand2_14.1_B3	gTCCCTgCCTCTATATCTTTTGCTTGAGCTCCAAGGCCCAGACGT
Ax_Hand2_14.2_B3	CTCACTCGCGTGCTCGGCCACGCTCTTCCACTCAACTTTAACCCg
Ax_Hand2_15.1_B3	gTCCCTgCCTCTATATCTTTCTCCTCGGACACTGTCGCCCAGGGG
Ax_Hand2_15.2_B3	CGTGGGCTCCCTCTGCCAGCCCCGGTTCCACTCAACTTTAACCCg
Ax_Hand2_16.1_B3	gTCCCTgCCTCTATATCTTTCCCGGACCCTGTAGCATCGTAGGGG
Ax_Hand2_16.2_B3	CTGTGACCTTGACCCGTTCCGGGACTTCCACTCAACTTTAACCCg
Ax_Hand2_17.1_B3	gTCCCTgCCTCTATATCTTTACGGGCCCTGTATAGGCCCGAGGGC
Ax_Hand2_17.2_B3	AGAGCCCGTGTGCCGGTATGGGGTCTTCCACTCAACTTTAACCCg
Ax_Hand2_18.1_B3	gTCCCTgCCTCTATATCTTTGGGCACAGGCTAGTCCCAGGCTGCC
Ax_Hand2_18.2_B3	AATACTGAAAGTCTTGAGGGTGGAGTTCCACTCAACTTTAACCCg
Ax_Hand2_19.1_B3	gTCCCTgCCTCTATATCTTTTGCATATAAATAAAGCGGGAGGTTC
Ax_Hand2_19.2_B3	CTGGGGCTTCGGTTTGTCTGCGGACTTCCACTCAACTTTAACCCg
Ax_Hand2_20.1_B3	gTCCCTgCCTCTATATCTTTCTGCCCGGGCCTCCTCTCCATGGGG
Ax_Hand2_20.2_B3	CGAACTGAAAGGCGGAGTGCTCCTTTTCCACTCAACTTTAACCCg
Ax_Hand2_21.1_B3	gTCCCTgCCTCTATATCTTTGAGGTGCGCTTCACAATGCCTGGGG
Ax_Hand2_21.2_B3	CATCTGCAGGAGGCAGTGCGGCCCCTTCCACTCAACTTTAACCCg
Ax_Hand2_22.1_B3	gTCCCTgCCTCTATATCTTTGGTGCAGTTCCACAATCCAGGACCA
Ax_Hand2_22.2_B3	TAAACATTGGCACAGCACTCCCGTGTTCCACTCAACTTTAACCCg
Ax_Hand2_23.1_B3	gTCCCTgCCTCTATATCTTTCTTCAAAGACAGACCGACCACAAAA
Ax_Hand2_23.2_B3	AAGACGGAAGTGCACAAGATAGATCTTCCACTCAACTTTAACCCg
Ax_Hand2_24.1_B3	gTCCCTgCCTCTATATCTTTAGCACTGGCCCAAACTGCCGAGCCC
Ax_Hand2_24.2_B3	GCGCCGTGCAGGCAGCGGTGGAGACTTCCACTCAACTTTAACCCg
Ax_Gli3_1.1_B2	CCTCgTAAATCCTCATCAAAGGAGGTTGTGCTGGAGGCAACCGCC
Ax_Gli3_1.2_B2	GGGCTGTCCAGGACTTTCATCCTCAAAATCATCCAgTAAACCgCC
Ax_Gli3_2.1_B2	CCTCgTAAATCCTCATCAAAAATGGCGTTCCTTCTCTCTCTGTGA
Ax_Gli3_2.2_B2	GCCCTGCCCTCCTTGTGGCTGCATGAAATCATCCAgTAAACCgCC
Ax_Gli3_3.1_B2	CCTCgTAAATCCTCATCAAAAGAGGGCTCTTCGCTGATTTTACTG
Ax_Gli3_3.2_B2	TAATGATGCCCTTTCCTCACTCGATAAATCATCCAgTAAACCgCC
Ax_Gli3_4.1_B2	CCTCgTAAATCCTCATCAAATATGGATGCATGGATCTCCTTCTTT
Ax_Gli3_4.2_B2	CGGCAGGGCATGCTCGTGAAGGTGCAAATCATCCAgTAAACCgCC
Ax_Gli3_5.1_B2	CCTCgTAAATCCTCATCAAAGTCCATCGCAAAGAGCGCACCTCGG
Ax_Gli3_5.2_B2	ATGAGGTTCCATGTAGCCATTCCTTAAATCATCCAgTAAACCgCC
Ax_Gli3_6.1_B2	CCTCgTAAATCCTCATCAAATGTCTTGCGTCAATTGGTACTGGGG
Ax_Gli3_6.2_B2	GGTTCGTAATGGTATCGTCCCTCGTAAATCATCCAgTAAACCgCC
Ax_Gli3_7.1_B2	CCTCgTAAATCCTCATCAAAGGCATATGCAGCGGTGGAATGGGCG
Ax_Gli3_7.2_B2	TAGGTTGGGCTACTCGACAATGCTGAAATCATCCAgTAAACCgCC
Ax_Gli3_8.1_B2	CCTCgTAAATCCTCATCAAAGAAATCCGGATGAAGGGAAGGTCTG
Ax_Gli3_8.2_B2	TCGGAGGCCCCGTGAGTTCTGTGAGAAATCATCCAgTAAACCgCC
Ax_Gli3_9.1_B2	CCTCgTAAATCCTCATCAAATACGGATGAGGAGGGCTGAAAGGAG
Ax_Gli3_9.2_B2	CGAATGTAGTCCATGTACGGGTTGAAAATCATCCAgTAAACCgCC
Ax_Gli3_10.1_B2	CCTCgTAAATCCTCATCAAACTGTGATCGGAGAGTGGCGAGATGG
Ax_Gli3_10.2_B2	GTCCGAATCATCGTCTGCAGGTCAAAAATCATCCAgTAAACCgCC
Ax_Gli3_11.1_B2	CCTCgTAAATCCTCATCAAAAGAAGGGTGACCAAGGAGTTTGGAG
Ax_Gli3_11.2_B2	GCCGAGGAGCTGCTGCGTGAGGTATAAATCATCCAgTAAACCgCC
Ax_Gli3_12.1_B2	CCTCgTAAATCCTCATCAAAGCAGATAAGTGACCGTATGACCCAC
Ax_Gli3_12.2_B2	AAGCTGAGAGCTGGGCTGATTGCACAAATCATCCAgTAAACCgCC
Ax_Gli3_13.1_B2	CCTCgTAAATCCTCATCAAACAACCTTCAAAAGTGCATTTGTGGG
Ax_Gli3_13.2_B2	TTTTCCAGTCTGGAGTAAGCCTTTGAAATCATCCAgTAAACCgCC
Ax_Gli3_14.1_B2	CCTCgTAAATCCTCATCAAAGTGTGTGATCTCAAGTGGGTTTTCA
Ax_Gli3_14.2_B2	TGCTCACAGACATATGGTTTCTCTCAAATCATCCAgTAAACCgCC
Ax_Gli3_15.1_B2	CCTCgTAAATCCTCATCAAATTGGAGAAAGCTTTGTTGCAGGTTT
Ax_Gli3_15.2_B2	TTTTGGTGCTTGGCCCTGTCCGATGAAATCATCCAgTAAACCgCC
Ax_Gli3_16.1_B2	CCTCgTAAATCCTCATCAAATATGGTTTCTCATTTGAATGAGTTC
Ax_Gli3_16.2_B2	TTTGTGCAGCCCGGGATCTTGCAAAAAATCATCCAgTAAACCgCC
Ax_Gli3_17.1_B2	CCTCgTAAATCCTCATCAAAGGCCCCGCCATCGCTGGACCTTCTT
Ax_Gli3_17.2_B2	TAACATATGCCTTCTGCTAAAGCTGAAATCATCCAgTAAACCgCC
Ax_Gli3_18.1_B2	CCTCgTAAATCCTCATCAAATGTCGTGTTCCCTTGCATCTCATGC
Ax_Gli3_18.2_B2	CATTCTTACAGGATCACTAGCTCTTAAATCATCCAgTAAACCgCC
Ax_Gli3_19.1_B2	CCTCgTAAATCCTCATCAAATACTCTAGTGGAAGAAAGGTTAGAC
Ax_Gli3_19.2_B2	GACATTGTTTAGGCTGTTGAAACGCAAATCATCCAgTAAACCgCC
Ax_Gli3_20.1_B2	CCTCgTAAATCCTCATCAAAAGGATCATGTTGTTGTACAGGCCAA
Ax_Gli3_20.2_B2	GCATTTCGTGATTGACTTTGCTGCTAAATCATCCAgTAAACCgCC
Ax_Gli3_21.1_B2	CCTCgTAAATCCTCATCAAATGCATGTAGCCTTGCTGTTGGACAA
Ax_Gli3_21.2_B2	AAATTGTATGCACTGTTTGCTGAGTAAATCATCCAgTAAACCgCC
Ax_Gli3_22.1_B2	CCTCgTAAATCCTCATCAAAGGGTGGTTAATGGACGAATTCTGCT
Ax_Gli3_22.2_B2	GGTTGCATGCTGTTGAAGGAATTACAAATCATCCAgTAAACCgCC
Ax_Gli3_23.1_B2	CCTCgTAAATCCTCATCAAACCTGGGGAGAGGAGTTCAGAAGAAT
Ax_Gli3_23.2_B2	TCAACTGTGCTGGTTACTTGATTGGAAATCATCCAgTAAACCgCC
Ax_Gli3_24.1_B2	CCTCgTAAATCCTCATCAAACCCAACAGACCACTGCTGTCAATGT
Ax_Gli3_24.2_B2	AAGATGGCGTCAAAATCAATCTGCAAAATCATCCAgTAAACCgCC
Ax_Etv4_1.1_B2	CCTCgTAAATCCTCATCAAACTGATCCAGGTAACCCTTCATCCTA
Ax_Etv4_1.2_B2	CTTGTTGGGGATGGTGTACGGCACTAAATCATCCAgTAAACCgCC
Ax_Etv4_2.1_B2	CCTCgTAAATCCTCATCAAATCGGTCGTGGCTCCCATTCCCATCT
Ax_Etv4_2.2_B2	GTACTTCCGTTTGGTGGCCATCAAAAAATCATCCAgTAAACCgCC
Ax_Etv4_3.1_B2	CCTCgTAAATCCTCATCAAACTCCTGGGGCGGTAGCTCCGTGTCC
Ax_Etv4_3.2_B2	GCTCAAGTCGTGGAAGAGATCTTCCAAATCATCCAgTAAACCgCC
Ax_Etv4_4.1_B2	CCTCgTAAATCCTCATCAAATTCGGTTAACCAGGTCTCCTGGAAC
Ax_Etv4_4.2_B2	CTGTTCATCGCTGTCAGGAACTTGAAAATCATCCAgTAAACCgCC
Ax_Etv4_5.1_B2	CCTCgTAAATCCTCATCAAAGTTATCTGAATGGAAGTCGGGCACA
Ax_Etv4_5.2_B2	TTTAACTGGAGGACTGTGGAACGCTAAATCATCCAgTAAACCgCC
Ax_Etv4_6.1_B2	CCTCgTAAATCCTCATCAAAGAACAAGTGCTATGTTGTTCCTTTT
Ax_Etv4_6.2_B2	TTCTGGCTGCAGGAGAGCGCAGGATAAATCATCCAgTAAACCgCC
Ax_Etv4_7.1_B2	CCTCgTAAATCCTCATCAAATCTCCATTGCGGAAGTGGAACGGCT
Ax_Etv4_7.2_B2	TCGTAGGCACTGGCGTAAAGGCACTAAATCATCCAgTAAACCgCC
Ax_Etv4_8.1_B2	CCTCgTAAATCCTCATCAAAGTTGAAGAGGAGACATCTGGGCCCC
Ax_Etv4_8.2_B2	TGAAGTTTCTGTCCTGTCTGGAGAAAAATCATCCAgTAAACCgCC
Ax_Etv4_9.1_B2	CCTCgTAAATCCTCATCAAAGGATGGGCTGAGAGGAAGGCTGGGG
Ax_Etv4_9.2_B2	TGTGTTCCATGAGGTATCCCCGAGAAAATCATCCAgTAAACCgCC
Ax_Etv4_10.1_B2	CCTCgTAAATCCTCATCAAATCTCCACGGGCTGCTGGTATCTGGA
Ax_Etv4_10.2_B2	CCTGAGATGAAGGGAAAGAGTGGCAAAATCATCCAgTAAACCgCC
Ax_Etv4_11.1_B2	CCTCgTAAATCCTCATCAAAAGGCAACAGGGGCATCCCGGCTCAT
Ax_Etv4_11.2_B2	GGCACGGCTCCGACATCTGTCGCTGAAATCATCCAgTAAACCgCC
Ax_Etv4_12.1_B2	CCTCgTAAATCCTCATCAAAGTTTAAAGGTTTGCTGGGAGTATGG
Ax_Etv4_12.2_B2	GGTCATACATGGGATCATGGTACTCAAATCATCCAgTAAACCgCC
Ax_Etv4_13.1_B2	CCTCgTAAATCCTCATCAAACCCCGTTACCACCCATTTGGCTTGC
Ax_Etv4_13.2_B2	TCACCACGTTGGTTGGATACCGGTGAAATCATCCAgTAAACCgCC
Ax_Etv4_14.1_B2	CCTCgTAAATCCTCATCAAAATGCATAGTCAGTCTGTTCCTGTTT
Ax_Etv4_14.2_B2	AGGCACAGCCAGGAACATCTGAATCAAATCATCCAgTAAACCgCC
Ax_Etv4_15.1_B2	CCTCgTAAATCCTCATCAAACATAGCCCTCCACGTTCATATACAT
Ax_Etv4_15.2_B2	CAAAGCCTTCTGTATTTGCATGGTTAAATCATCCAgTAAACCgCC
Ax_Etv4_16.1_B2	CCTCgTAAATCCTCATCAAATAAAAGCCCTCATCTGCTTCTCATA
Ax_Etv4_16.2_B2	TCTCTGGAACAACACAGGCGTCATCAAATCATCCAgTAAACCgCC
Ax_Etv4_17.1_B2	CCTCgTAAATCCTCATCAAACTTGCTTGATATCACCTGCTTCAAA
Ax_Etv4_17.2_B2	GAGGACCTTCGCGGTATGCACCTACAAATCATCCAgTAAACCgCC
Ax_Etv4_18.1_B2	CCTCgTAAATCCTCATCAAAGCTGGAGGGATCCACGGCGCTGGTA
Ax_Etv4_18.2_B2	CCAGTAACGCTACCAGAAACTGCCAAAATCATCCAgTAAACCgCC
Ax_Etv4_19.1_B2	CCTCgTAAATCCTCATCAAACAATGAAGTTAGTGTTGGTTGGGTC
Ax_Etv4_19.2_B2	TGAACTCCATTCCCCGGCCTGTCCAAAATCATCCAgTAAACCgCC
Ax_Etv4_20.1_B2	CCTCgTAAATCCTCATCAAATCGTAATTCATAGCGGGTCTGTTTT
Ax_Etv4_20.2_B2	TAGTAGCGCAGCGACCGACTCAGCTAAATCATCCAgTAAACCgCC
Ax_Etv4_21.1_B2	CCTCgTAAATCCTCATCAAAACCTTCTGCATGATGCCCTTTTCAT
Ax_Etv4_21.2_B2	AACTTGTAAACGTAGCGCTCACCAGAAATCATCCAgTAAACCgCC
Ax_Etv4_22.1_B2	CCTCgTAAATCCTCATCAAAGAGAACAAAGCTTCAGGCTCGCACA
Ax_Etv4_22.2_B2	GGCCGCTGATTGTCCGGGAAGGCGAAAATCATCCAgTAAACCgCC
Ax_Etv4_23.1_B2	CCTCgTAAATCCTCATCAAATGGCGGTCAAACTCTGACTTCAGAG
Ax_Etv4_23.2_B2	AGTGGCACGGTGTCCTCCTCGCTGAAAATCATCCAgTAAACCgCC
Ax_Etv4_24.1_B2	CCTCgTAAATCCTCATCAAATAGGGCGCAGTTTCATCCAGGTGAG
Ax_Etv4_24.2_B2	GTAGGGAGGCTCCCAGGATCCTGTAAAATCATCCAgTAAACCgCC
Ax_Hoxa13_1.1_B3	gTCCCTgCCTCTATATCTTTCAGCATTGGGACGAGTGGCTCTTTT
Ax_Hoxa13_1.2_B3	GGAGCACTGAAGCTGTCATAGCCCGTTCCACTCAACTTTAACCCg
Ax_Hoxa13_2.1_B3	gTCCCTgCCTCTATATCTTTTGACGGGCTCGATCCAGCGTGGGCG
Ax_Hoxa13_2.2_B3	CATCCAGGCTGTTGTCGTAAAGGAATTCCACTCAACTTTAACCCg
Ax_Hoxa13_3.1_B3	gTCCCTgCCTCTATATCTTTGGAAGCCGTCCATGTTCTTGCTGAT
Ax_Hoxa13_3.2_B3	GGTTGGCCGCCGCGAAGCTGCTGCCTTCCACTCAACTTTAACCCg
Ax_Hoxa13_4.1_B3	gTCCCTgCCTCTATATCTTTTCGCTGCCGCCGGGCGCGCTGTAGG
Ax_Hoxa13_4.2_B3	CACTGCTTGCCGGCCTCGGCGGGGCTTCCACTCAACTTTAACCCg
Ax_Hoxa13_5.1_B3	gTCCCTgCCTCTATATCTTTGACGAGCCCTGCGCCGAGCAGGGGC
Ax_Hoxa13_5.2_B3	AAATAACCGTAGGGCAGCGCGGCCCTTCCACTCAACTTTAACCCg
Ax_Hoxa13_6.1_B3	gTCCCTgCCTCTATATCTTTACCCTGCACGGGTAGTATCCGCTTC
Ax_Hoxa13_6.2_B3	CAGGACTTGATGCCGCCGTGGTGGCTTCCACTCAACTTTAACCCg
Ax_Hoxa13_7.1_B3	gTCCCTgCCTCTATATCTTTTTGTCGGCGAAGGAGGAGGGCTGCG
Ax_Hoxa13_7.2_B3	CCCGCCGAGCCCGACGTGTCCATGTTTCCACTCAACTTTAACCCg
Ax_Hoxa13_8.1_B3	gTCCCTgCCTCTATATCTTTTCCTTGGCCCTGGAGGTGAACTCCT
Ax_Hoxa13_8.2_B3	GCCGCGTAGCCCTGGTAGAAGGCGATTCCACTCAACTTTAACCCg
Ax_Hoxa13_9.1_B3	gTCCCTgCCTCTATATCTTTTAACCGGGCACCGGCTGGTACGGGC
Ax_Hoxa13_9.2_B3	GTGGGCACCATGGTGGGCATATCCATTCCACTCAACTTTAACCCg
Ax_Hoxa13_10.1_B3	gTCCCTgCCTCTATATCTTTAGGGGCTCGTGCCTGGGCTCGCCGG
Ax_Hoxa13_10.2_B3	CAGGGCTGGTAGGGCTCCATGGGCATTCCACTCAACTTTAACCCg
Ax_Hoxa13_11.1_B3	gTCCCTgCCTCTATATCTTTTGCCCATTCCAGCCATTGGTGAGGG
Ax_Hoxa13_11.2_B3	TGCCCTTGCTCCTTGGAACAGTACATTCCACTCAACTTTAACCCg
Ax_Hoxa13_12.1_B3	gTCCCTgCCTCTATATCTTTAGAGAGGACTTCCAGAGGTGCGGGG
Ax_Hoxa13_12.2_B3	TCCGAGGGATGCGAAACCACGTCCGTTCCACTCAACTTTAACCCg
Ax_Hoxa13_13.1_B3	gTCCCTgCCTCTATATCTTTTTCCGGCCTCGCCGGTACGAGTTCG
Ax_Hoxa13_13.2_B3	TGGACCTTGGTGTACGGCACGCGCTTTCCACTCAACTTTAACCCg
Ax_Hoxa13_14.1_B3	gTCCCTgCCTCTATATCTTTGCGTACTCGCGCTCCAGTTCCTTCA
Ax_Hoxa13_14.2_B3	TTGTCCTTGGTAATGAACTTATTCGTTCCACTCAACTTTAACCCg
Ax_Hoxa13_15.1_B3	gTCCCTgCCTCTATATCTTTTTGGTGGTGGCCGATATCCGCCTCC
Ax_Hoxa13_15.2_B3	CAAATGGTGACCTGGCGCTCGGAGATTCCACTCAACTTTAACCCg
Ax_Hoxa13_16.1_B3	gTCCCTgCCTCTATATCTTTTTCTCTTTGACCCTCCTGTTTTGGA
Ax_Hoxa13_16.2_B3	GTGGTCTTGAGTTTGTTGATGACCTTTCCACTCAACTTTAACCCg
Ax_Hoxa13_17.1_B3	gTCCCTgCCTCTATATCTTTTTCTTTTAGCTTCGGCTTAGGTTTT
Ax_Hoxa13_17.2_B3	AGCTTCATTTCCTTGTAACTGTCAGTTCCACTCAACTTTAACCCg
Ax_Hoxa13_18.1_B3	gTCCCTgCCTCTATATCTTTGTTCGCGAATTCTGGTGACCAATGA
Ax_Hoxa13_18.2_B3	AAACAACATGTCACAAATTCCATAATTCCACTCAACTTTAACCCg
Ax_Hoxa13_19.1_B3	gTCCCTgCCTCTATATCTTTGGCAATTGTCTTCATGAACCAGTTT
Ax_Hoxa13_19.2_B3	ACAGTTCCAAAGAGGCACACATTGCTTCCACTCAACTTTAACCCg
Ax_Hoxa13_20.1_B3	gTCCCTgCCTCTATATCTTTCTGAAATGCGTGTCCGTTGCTCAGT
Ax_Hoxa13_20.2_B3	CGCTGGCGTGAGAACGCGTACGTAGTTCCACTCAACTTTAACCCg
Ax_Hoxa13_21.1_B3	gTCCCTgCCTCTATATCTTTGTTTTCACCGTCTTCCCCATTAAAA
Ax_Hoxa13_21.2_B3	GCACACACCTTGTACAACGGGGTGTTTCCACTCAACTTTAACCCg
Ax_Hoxa13_22.1_B3	gTCCCTgCCTCTATATCTTTATGCAGTCTGGGTGTAAGTTTGGGC
Ax_Hoxa13_22.2_B3	TATAAATTACCTGAGCAGGCATTCCTTCCACTCAACTTTAACCCg
Ax_Hoxa13_23.1_B3	gTCCCTgCCTCTATATCTTTTTTTCAATATCCGCTTAATATAAAA
Ax_Hoxa13_23.2_B3	TTTCTAAATACTTGCTTTCAAATGATTCCACTCAACTTTAACCCg
Ax_Hoxa13_24.1_B3	gTCCCTgCCTCTATATCTTTATTCGCACACACCACAAGCTCTACG
Ax_Hoxa13_24.2_B3	TCCAAATCCCTGCCAGCTCCCAGAGTTCCACTCAACTTTAACCCg
Ax_Hoxa13_25.1_B3	gTCCCTgCCTCTATATCTTTAAAACAAGGTGTTGGGGCAGAGGGG
Ax_Hoxa13_25.2_B3	TAATAATGCCGAAATCCCCGCTATTTTCCACTCAACTTTAACCCg
Ax_Hoxa13_26.1_B3	gTCCCTgCCTCTATATCTTTTTTGTAGGTTTTCTTGTGGAAGTAT
Ax_Hoxa13_26.2_B3	ATTATATATTTATGAAATGCAGTTCTTCCACTCAACTTTAACCCg
Ax_Hoxa13_27.1_B3	gTCCCTgCCTCTATATCTTTTTTGCATTAAGGTGGAACTTGTTTT
Ax_Hoxa13_27.2_B3	ACTTATCTAGACAATTTTGTACCTATTCCACTCAACTTTAACCCg
Ax_Hoxa13_28.1_B3	gTCCCTgCCTCTATATCTTTTTCCCGGAAACTACCAATTCTACAA
Ax_Hoxa13_28.2_B3	TCTGTCACTCATTAAACTGAATTTTTTCCACTCAACTTTAACCCg
